# Supplementary material for: Microbiome and Exudates of the Root and Rhizosphere of Brachypodium distachyon, a Model for Wheat
Source: PLoS One. 2016 Oct 11;11(10):e0164533. doi: 10.1371/journal.pone.0164533 (PMC5058512; doi:10.1371/journal.pone.0164533)
Supplement: S2 Table — Fungal communities were analyzed with ITS Illumina sequencing, and the taxonomy was assigned according to the UNITE ITS database. (XLSX) [file pone.0164533.s012.xlsx]

## Sheet: S2 Table
S2 Table. Fungal OTU counts in the bulk soil and Brachypodium rhizospheres (ITS Illumina sequencing)
BS: Bulk soil, LB: Loosely_bound rhizosphere, TB: Tightly_bound rhizosphere
49096 sequences were randomly subsampled from each sample to achieve even sequencing depth
	BS_1	BS_2	BS_3	BS_4	BS_5	LB_1	LB_2	LB_3	LB_4	LB_5	TB_1	TB_2	TB_3	TB_4	TB_5	Phylum	Class	Order	Family	Genus	Species
OTU_1	679	776	888	609	763	37400	25788	22580	18601	37064	36189	26564	25574	19829	40260	Ascomycota	Sordariomycetes	Sordariales	Chaetomiaceae	Chaetomium	Chaetomium globosum
OTU_10	173	164	401	73	105	44	75	45	57	38	540	1088	720	746	207	Ascomycota	Sordariomycetes	Hypocreales	Incertae sedis	Emericellopsis	Emericellopsis mirabilis
OTU_100	38	44	22	19	14	7	14	6	5	8	3	9	0	3	4	Zygomycota	Incertae sedis	Mortierellales	Mortierellaceae	Mortierella	Mortierella sarnyensis
OTU_101	0	132	1	1	2	2	0	0	0	0	2	0	0	1	0	Ascomycota	Sordariomycetes	Sordariales	Chaetomiaceae	Corynascella	Corynascella inaequalis
OTU_102	6	18	42	3	4	2	0	1	2	67	0	0	4	0	0	Ascomycota	Sordariomycetes	Hypocreales	Nectriaceae	Fusarium	Fusarium oxysporum f sp vasinfectum
OTU_103	173	84	64	25	14	15	24	8	36	10	12	8	6	13	2	unidentified	unidentified	unidentified	unidentified	unidentified	uncultured fungus
OTU_104	99	41	38	23	23	5	6	1	7	2	2	1	1	1	0	Ascomycota	unidentified	unidentified	unidentified	unidentified	Ascomycota sp FL
OTU_105	0	15	5	73	6	1	1	2	2	1	3	1	2	12	0	Ascomycota	Sordariomycetes	Hypocreales	Nectriaceae	Gibberella	Gibberella intricans
OTU_106	0	4	8	15	5	204	15	13	15	1	4	1	3	3	1	Basidiomycota	Tremellomycetes	unidentified	unidentified	unidentified	Tremellomycetes sp
OTU_107	10	30	46	1	11	3	0	0	3	2	3	1	3	0	1	Ascomycota	Dothideomycetes	Pleosporales	unidentified	unidentified	Pleosporales sp REF107
OTU_108	63	8	22	12	3	1	6	1	3	0	5	1	2	0	0	Ascomycota	Dothideomycetes	Pleosporales	Pleosporaceae	Ulocladium	Ulocladium sp H1F2
OTU_109	1	0	0	0	151	5	2	1	9	1	0	0	0	0	0	unidentified	unidentified	unidentified	unidentified	unidentified	fungal endophyte
OTU_11	1009	618	540	362	325	94	235	113	120	105	11	35	24	28	24	Ascomycota	Sordariomycetes	Hypocreales	Incertae sedis	Acremonium	Acremonium sp
OTU_110	0	0	0	0	0	1	1	0	76	6	0	1	1	18	0	Ascomycota	Sordariomycetes	Hypocreales	Incertae sedis	Stachybotrys	Stachybotrys sp BF2
OTU_111	17	15	20	5	14	0	6	8	23	3	2	0	1	9	0	Ascomycota	Sordariomycetes	Hypocreales	Nectriaceae	Fusarium	Fusarium sp NRRL 32492
OTU_112	363	2	0	1	3	8	16	11	1	5	0	14	4	4	1	Ascomycota	Sordariomycetes	Sordariales	Chaetomiaceae	Chaetomium	Chaetomium succineum
OTU_113	79	13	12	0	4	1	7	2	1	2	0	0	1	0	2	Ascomycota	Sordariomycetes	Hypocreales	Nectriaceae	Fusarium	Fusarium sp CBS 119875
OTU_114	30	30	22	5	9	7	6	4	4	7	0	0	0	2	1	Ascomycota	Incertae sedis	Incertae sedis	Incertae sedis	Scolecobasidium	Scolecobasidium humicola
OTU_115	0	0	1	0	1	6	2	1	0	1	64	6	1	1	1	Ascomycota	Sordariomycetes	Sordariales	Chaetomiaceae	Chaetomium	Chaetomium succineum
OTU_116	22	89	55	24	0	0	0	0	0	0	1	4	1	2	0	Ascomycota	Sordariomycetes	Incertae sedis	Plectosphaerellaceae	Plectosphaerella	Plectosphaerella sp FPGLXJ03
OTU_117	27	10	20	16	12	7	6	10	7	0	0	0	1	0	1	Chytridiomycota	unidentified	unidentified	unidentified	unidentified	Chytridiomycota sp
OTU_118	83	38	49	22	19	3	6	8	10	6	1	0	2	2	1	unidentified	unidentified	unidentified	unidentified	unidentified	uncultured fungus
OTU_119	56	36	47	29	18	6	0	3	10	4	1	2	2	1	3	Zygomycota	Incertae sedis	Mortierellales	Mortierellaceae	Mortierella	Mortierella elongata
OTU_12	1043	335	643	97	633	84	183	72	106	65	42	62	37	37	23	Ascomycota	Sordariomycetes	Xylariales	Amphisphaeriaceae	Pestalotiopsis	Pestalotiopsis sp 1L
OTU_120	9	58	3	5	8	0	3	2	0	0	1	0	0	0	0	Ascomycota	Sordariomycetes	Sordariales	Lasiosphaeriaceae	Cladorrhinum	Cladorrhinum samala
OTU_121	23	34	36	5	9	1	17	6	10	3	5	10	0	2	0	unidentified	unidentified	unidentified	unidentified	unidentified	Fungi sp
OTU_122	69	17	31	11	14	3	4	6	12	1	0	2	1	1	1	Basidiomycota	Agaricomycetes	Corticiales	Corticiaceae	Laetisaria	Laetisaria arvalis
OTU_123	164	114	30	210	81	225	1743	1490	897	308	468	2379	978	1324	322	Ascomycota	unidentified	unidentified	unidentified	unidentified	Ascomycota sp
OTU_124	44	20	95	12	12	8	4	4	15	2	4	5	0	15	2	Ascomycota	unidentified	unidentified	unidentified	unidentified	Ascomycota sp
OTU_125	6	174	3	2	4	5	0	1	5	2	0	0	1	1	0	Ascomycota	Sordariomycetes	Hypocreales	unidentified	unidentified	Hypocreales sp
OTU_126	0	17	0	1	0	2	0	70	0	1	12	0	2	0	2	Ascomycota	Dothideomycetes	unidentified	unidentified	unidentified	Dothideomycetes sp
OTU_127	0	0	0	0	74	5	0	1	6	1	0	0	0	0	1	Chytridiomycota	Chytridiomycetes	Rhizophlyctidales	Arizonaphlyctidaceae	Arizonaphlyctis	Arizonaphlyctis lemmonensis
OTU_128	2	157	3	63	3	2	2	3	0	1	0	1	0	1	2	Ascomycota	Eurotiomycetes	Eurotiales	unidentified	unidentified	Eurotiales sp
OTU_129	1	53	1	112	19	1	0	0	0	2	1	0	0	4	2	unidentified	unidentified	unidentified	unidentified	unidentified	uncultured soil fungus
OTU_13	21	21	21	9	18	11	175	15	17	21	13	3001	10	14	16	Ascomycota	Eurotiomycetes	Chaetothyriales	Herpotrichiellaceae	unidentified	Herpotrichiellaceae sp
OTU_130	44	14	6	1	9	0	15	6	5	2	0	23	2	1	0	Ascomycota	Sordariomycetes	Hypocreales	Bionectriaceae	Bionectria	Bionectria ochroleuca
OTU_131	0	0	0	0	0	1	76	1	36	2	2	0	1	1	0	unidentified	unidentified	unidentified	unidentified	unidentified	Fungi sp
OTU_132	0	73	1	2	0	0	0	0	0	0	1	0	1	0	0	Ascomycota	Sordariomycetes	Hypocreales	Clavicipitaceae	Metarhizium	Metarhizium pinghaense
OTU_133	0	0	0	1	1	1	275	0	1	0	0	10	4	0	1	Basidiomycota	Agaricomycetes	Agaricales	Bolbitiaceae	Conocybe	Conocybe pallidospora
OTU_134	32	136	74	17	37	4	9	3	9	3	3	4	1	6	2	Basidiomycota	Agaricomycetes	Cantharellales	Ceratobasidiaceae	unidentified	Ceratobasidiaceae sp
OTU_135	69	1	0	0	3	0	0	0	0	0	0	0	0	0	0	Ascomycota	Sordariomycetes	Sordariales	Chaetomiaceae	Humicola	Humicola nigrescens
OTU_136	11	12	8	19	12	0	0	2	2	0	3	2	19	1	0	Basidiomycota	Agaricomycetes	Cantharellales	Ceratobasidiaceae	Thanatephorus	Thanatephorus cucumeris
OTU_137	0	8	2	0	5	1	8	0	0	2	1	6	2	5	0	Ascomycota	Dothideomycetes	Capnodiales	Mycosphaerellaceae	unidentified	Mycosphaerellaceae sp
OTU_138	0	124	0	2	1	3	3	1	0	5	33	11	0	4	15	unidentified	unidentified	unidentified	unidentified	unidentified	uncultured fungus
OTU_139	0	0	1	0	30	67	0	0	0	0	0	0	0	0	0	Ascomycota	Sordariomycetes	Hypocreales	unidentified	unidentified	Hypocreales sp
OTU_14	19	9	17	13	14	14	234	14	505	23	10	187	11	2357	29	Ascomycota	Sordariomycetes	Hypocreales	unidentified	unidentified	Hypocreales sp
OTU_140	1	0	73	4	0	1	0	0	8	3	0	4	0	6	6	Ascomycota	Sordariomycetes	Sordariales	unidentified	unidentified	Sordariales sp
OTU_141	46	0	4	0	1	0	5	3	1	0	1	0	1	0	0	Ascomycota	Sordariomycetes	Sordariales	Lasiosphaeriaceae	Podospora	Podospora dakotensis
OTU_142	23	15	3	9	13	4	2	3	0	1	1	1	0	0	0	Basidiomycota	Tremellomycetes	Filobasidiales	unidentified	unidentified	uncultured Filobasidiaceae
OTU_143	1	13	6	0	1	11	0	0	0	0	3	0	0	0	1	Ascomycota	Sordariomycetes	Sordariales	unidentified	unidentified	Sordariales sp
OTU_144	6	11	10	11	3	0	3	6	3	0	0	1	0	0	0	Ascomycota	Sordariomycetes	Sordariales	Lasiosphaeriaceae	unidentified	Lasiosphaeriaceae sp
OTU_145	3	1	0	0	0	53	0	0	0	1	0	0	0	0	0	Ascomycota	Sordariomycetes	Sordariales	Lasiosphaeriaceae	unidentified	Lasiosphaeriaceae sp
OTU_146	0	3	0	0	0	0	2	0	2	1	1	16	7	16	7	Ascomycota	Dothideomycetes	Pleosporales	unidentified	unidentified	Pleosporales sp
OTU_147	3	0	0	67	0	0	0	0	0	1	1	0	0	1	0	Ascomycota	Dothideomycetes	Pleosporales	Tetraplosphaeriaceae	Tetraplosphaeria	Tetraplosphaeria sasicola
OTU_148	9	0	3	0	4	3	0	6	1	0	1	4	0	4	1	Ascomycota	Dothideomycetes	Pleosporales	Incertae sedis	Phoma	Phoma rhei
OTU_149	0	27	17	1	0	1	0	0	0	0	1	0	0	0	0	Ascomycota	Dothideomycetes	Capnodiales	Teratosphaeriaceae	Devriesia	Devriesia sp
OTU_15	420	153	168	81	138	577	63	42	94	35	421	98	22	158	74	Ascomycota	Sordariomycetes	Incertae sedis	Plectosphaerellaceae	Lectera	Lectera longa
OTU_150	13	38	74	25	23	0	0	2	2	0	3	0	0	1	0	Ascomycota	Dothideomycetes	Capnodiales	Davidiellaceae	unidentified	Davidiellaceae sp 52P
OTU_151	6	11	0	10	12	0	3	1	11	0	0	0	0	0	1	Ascomycota	Leotiomycetes	Helotiales	Hyaloscyphaceae	unidentified	Hyaloscyphaceae sp
OTU_152	6	8	4	3	12	3	2	0	0	0	1	2	0	0	0	Ascomycota	Leotiomycetes	Helotiales	Hyaloscyphaceae	unidentified	Hyaloscyphaceae sp
OTU_153	7	6	14	4	4	1	2	2	2	0	0	1	0	1	1	Ascomycota	Sordariomycetes	Xylariales	Xylariaceae	Daldinia	Daldinia sp
OTU_154	1	3	0	0	0	27	0	1	1	1	83	3	1	1	0	Ascomycota	unidentified	unidentified	unidentified	unidentified	Ascomycota sp
OTU_155	5	42	4	1	1	0	0	0	0	1	0	0	0	0	0	unidentified	unidentified	unidentified	unidentified	unidentified	uncultured endophytic fungus
OTU_156	13	4	1	0	1	1	0	23	8	0	0	1	11	1	0	Ascomycota	Dothideomycetes	Pleosporales	Leptosphaeriaceae	Coniothyrium	Coniothyrium sp FF
OTU_157	7	12	11	4	3	1	1	0	1	2	3	0	0	3	0	Ascomycota	Dothideomycetes	Pleosporales	unidentified	unidentified	Pleosporales sp
OTU_158	2	12	24	0	0	2	3	0	4	0	2	4	2	1	0	Ascomycota	Sordariomycetes	Hypocreales	Nectriaceae	Fusarium	Fusarium sp NRRL 32492
OTU_159	0	9	3	1	6	0	1	1	3	0	0	3	0	0	0	Chytridiomycota	Chytridiomycetes	unidentified	unidentified	unidentified	Chytridiomycetes sp
OTU_16	91	11	18	16	30	52	799	109	270	22	65	431	46	523	92	Ascomycota	Dothideomycetes	Pleosporales	Pleosporaceae	Lewia	Lewia infectoria
OTU_160	6	1	10	12	3	1	1	0	7	2	0	1	0	0	1	Ascomycota	Dothideomycetes	Pleosporales	unidentified	unidentified	Pleosporales sp
OTU_161	1	1	5	0	54	3	0	0	15	0	2	0	1	3	0	Ascomycota	unidentified	unidentified	unidentified	unidentified	Ascomycota sp
OTU_162	24	12	18	3	8	2	11	3	6	2	0	2	0	0	1	Ascomycota	Leotiomycetes	Helotiales	unidentified	unidentified	Helotiales sp
OTU_163	0	25	1	0	3	0	4	1	17	0	4	0	2	7	0	Basidiomycota	Tremellomycetes	Tremellales	unidentified	unidentified	Tremellales sp
OTU_164	0	70	0	0	1	1	0	1	0	0	0	0	2	3	1	Chytridiomycota	Chytridiomycetes	Rhizophlyctidales	Rhizophlyctidaceae	Rhizophlyctis	Rhizophlyctis rosea
OTU_165	11	6	9	3	2	27	0	4	0	3	2	3	0	0	0	Basidiomycota	Tremellomycetes	Tremellales	Incertae sedis	Cryptococcus	Cryptococcus sp VP
OTU_166	0	31	0	3	0	0	0	0	0	0	0	0	0	1	0	Ascomycota	Sordariomycetes	Hypocreales	Incertae sedis	Myrothecium	Myrothecium sp HZ
OTU_167	9	0	1	6	0	1	5	0	7	0	0	8	0	5	0	unidentified	unidentified	unidentified	unidentified	unidentified	uncultured fungus
OTU_168	1	13	0	3	11	0	0	0	1	0	0	0	0	1	0	Ascomycota	Sordariomycetes	Hypocreales	Incertae sedis	Acremonium	Acremonium sp 4053
OTU_169	3	1	0	0	0	0	0	0	0	0	10	3	3	2	0	unidentified	unidentified	unidentified	unidentified	unidentified	uncultured fungus
OTU_17	1534	104	195	40	80	18	53	37	58	25	20	16	32	54	9	Zygomycota	Incertae sedis	Mortierellales	Mortierellaceae	Mortierella	Mortierella sp
OTU_170	8	3	2	4	1	1	0	1	5	0	0	1	0	0	0	unidentified	unidentified	unidentified	unidentified	unidentified	fungal sp acwVHT66
OTU_171	17	38	10	0	1	4	1	2	1	3	2	0	5	7	1	unidentified	unidentified	unidentified	unidentified	unidentified	uncultured soil fungus
OTU_172	0	2	4	0	14	0	0	0	1	1	3	2	3	2	2	Ascomycota	unidentified	unidentified	unidentified	unidentified	Ascomycota sp
OTU_173	0	0	0	0	12	42	0	0	0	0	3	0	0	1	0	Ascomycota	Sordariomycetes	Chaetosphaeriales	Chaetosphaeriaceae	Chloridium	Chloridium sp GHJ
OTU_174	5	0	13	4	0	0	0	4	1	0	0	0	2	1	1	Zygomycota	Incertae sedis	Mortierellales	Mortierellaceae	Mortierella	Mortierella gamsii
OTU_175	39	7	0	0	2	0	0	0	2	0	0	1	0	0	22	Ascomycota	Sordariomycetes	Sordariales	unidentified	unidentified	Sordariales sp
OTU_176	1	1	5	5	9	0	0	1	2	0	0	0	0	0	0	Ascomycota	Sordariomycetes	Xylariales	Incertae sedis	Microdochium	Microdochium bolleyi
OTU_177	0	0	3	12	0	4	0	5	0	4	0	0	1	5	1	Ascomycota	Sordariomycetes	Incertae sedis	Incertae sedis	Eucasphaeria	Eucasphaeria capensis
OTU_178	47	20	27	0	1	1	6	2	9	4	0	0	0	0	1	Ascomycota	Dothideomycetes	Pleosporales	Sporormiaceae	Preussia	Preussia polymorpha
OTU_179	0	1	3	15	1	0	0	1	0	0	0	0	0	0	0	Basidiomycota	Tremellomycetes	Tremellales	Incertae sedis	Cryptococcus	Cryptococcus aerius
OTU_18	64	5462	21	21	20	47	29	20	230	57	1272	26	25	45	488	Chytridiomycota	Chytridiomycetes	Rhizophlyctidales	Rhizophlyctidaceae	Rhizophlyctis	Rhizophlyctis rosea
OTU_180	17	1	12	1	7	1	1	1	4	1	0	0	0	0	0	Ascomycota	Dothideomycetes	Pleosporales	unidentified	unidentified	Pleosporales sp
OTU_181	0	34	0	0	0	1	0	0	0	0	0	10	12	1	1	Ascomycota	Sordariomycetes	Sordariales	Lasiosphaeriaceae	unidentified	Lasiosphaeriaceae sp
OTU_182	15	0	9	3	1	0	0	0	0	0	1	2	1	0	0	Basidiomycota	Agaricomycetes	Agaricales	Clavariaceae	Clavulinopsis	Clavulinopsis sp
OTU_183	7	3	7	2	4	0	0	0	5	1	1	0	0	0	0	Ascomycota	Dothideomycetes	Pleosporales	unidentified	unidentified	Pleosporales sp
OTU_184	29	1	9	4	0	1	8	1	2	3	0	0	0	0	0	Ascomycota	Sordariomycetes	Hypocreales	Nectriaceae	Fusarium	Fusarium virguliforme
OTU_185	4	2	0	0	6	0	2	0	0	0	0	8	1	0	0	Ascomycota	unidentified	unidentified	unidentified	unidentified	Ascomycota sp
OTU_186	4	8	1	0	9	0	0	1	1	0	0	0	0	0	0	Ascomycota	Incertae sedis	Incertae sedis	Incertae sedis	Chalara	Chalara sp
OTU_187	14	16	13	8	14	396	510	560	243	735	405	458	625	354	1033	Basidiomycota	Agaricomycetes	Cantharellales	Ceratobasidiaceae	unidentified	uncultured Ceratobasidiaceae
OTU_188	0	0	0	0	23	0	0	1	0	0	0	0	0	1	1	Ascomycota	Sordariomycetes	Incertae sedis	Annulatascaceae	Conlarium	Conlarium sp
OTU_189	11	28	3	1	9	0	0	0	0	3	0	0	1	0	0	Ascomycota	Sordariomycetes	Hypocreales	Clavicipitaceae	Pochonia	Pochonia chlamydosporia
OTU_19	14	30	48	11	21	32	785	202	283	936	71	75	24	35	77	unidentified	unidentified	unidentified	unidentified	unidentified	uncultured fungus
OTU_190	20	5	11	3	5	1	2	1	0	1	0	0	1	0	0	Ascomycota	Sordariomycetes	Incertae sedis	Incertae sedis	Eucasphaeria	Eucasphaeria capensis
OTU_191	5	34	0	0	1	5	1	0	2	0	0	0	1	0	0	Ascomycota	unidentified	unidentified	unidentified	unidentified	Pezizomycotina sp
OTU_192	0	1	0	0	0	16	0	1	3	1	5	0	0	0	0	Ascomycota	Eurotiomycetes	Chaetothyriales	Incertae sedis	Coniosporium	Coniosporium sp
OTU_193	3	8	2	3	1	2	4	1	3	2	0	0	0	0	0	Ascomycota	Sordariomycetes	Hypocreales	Nectriaceae	Fusarium	Fusarium poae
OTU_194	2	2	23	0	0	0	2	0	0	1	1	0	1	0	0	Chytridiomycota	Chytridiomycetes	Rhizophlyctidales	Rhizophlyctidaceae	Rhizophlyctis	Rhizophlyctis rosea
OTU_195	0	24	0	0	0	0	0	0	0	0	0	1	0	0	1	Ascomycota	Sordariomycetes	Incertae sedis	Plectosphaerellaceae	Lectera	Lectera longa
OTU_196	0	1	0	3	0	0	1	2	19	0	0	3	5	0	0	Ascomycota	Dothideomycetes	Pleosporales	unidentified	unidentified	Pleosporales sp agrAR115
OTU_197	1	0	1	0	0	2	1	80	2	3	0	2	120	2	1	Basidiomycota	Agaricomycetes	Agaricales	Niaceae	Lachnella	Lachnella alboviolascens
OTU_198	0	0	20	0	0	0	1	0	0	0	0	0	0	0	0	Ascomycota	unidentified	unidentified	unidentified	unidentified	Ascomycota sp AR
OTU_199	1	0	0	5	0	1	0	0	0	0	0	0	0	23	0	Ascomycota	Sordariomycetes	Hypocreales	Nectriaceae	Gibberella	Gibberella pulicaris
OTU_2	8466	18505	22798	26432	30420	330	313	318	398	497	432	298	320	346	535	Chytridiomycota	Chytridiomycetes	Rhizophlyctidales	Rhizophlyctidaceae	Rhizophlyctis	Rhizophlyctis rosea
OTU_20	239	136	212	263	131	40	73	67	101	34	265	264	39	505	50	Ascomycota	Eurotiomycetes	Eurotiales	Trichocomaceae	Paecilomyces	Paecilomyces marquandii
OTU_200	76	7	33	5	11	1	0	2	5	1	0	0	1	0	0	Ascomycota	Dothideomycetes	Pleosporales	Lophiostomataceae	Lophiostoma	Lophiostoma sp
OTU_201	0	6	5	0	2	0	1	1	2	0	0	0	0	3	0	Ascomycota	Sordariomycetes	Hypocreales	Incertae sedis	Acremonium	Acremonium sp R8
OTU_202	8	3	3	2	4	0	0	0	2	0	1	0	0	0	0	Ascomycota	Leotiomycetes	Helotiales	Helotiaceae	Articulospora	Articulospora proliferata
OTU_203	49	49	82	42	91	17	9	9	15	13	15	6	9	7	23	Ascomycota	Dothideomycetes	Pleosporales	unidentified	unidentified	Pleosporales sp
OTU_204	1	1	0	0	17	4	0	0	0	0	0	0	0	0	0	Ascomycota	Leotiomycetes	Helotiales	unidentified	unidentified	Helotiales sp
OTU_205	36	11	18	3	5	3	1	3	0	3	0	0	0	0	0	Ascomycota	Eurotiomycetes	Eurotiales	Trichocomaceae	Penicillium	Penicillium restrictum
OTU_206	3	1	0	6	1	0	3	0	0	0	0	0	0	0	1	Basidiomycota	Tremellomycetes	Tremellales	Incertae sedis	Cryptococcus	Cryptococcus dimennae
OTU_207	10	7	8	4	1	1	1	1	5	1	0	2	0	0	0	Ascomycota	Sordariomycetes	Hypocreales	Hypocreaceae	Trichoderma	Trichoderma sp SK
OTU_208	36	12	15	11	7	11	4	2	5	1	3	0	0	0	1	Ascomycota	Sordariomycetes	Xylariales	Amphisphaeriaceae	unidentified	Amphisphaeriaceae sp
OTU_209	5	10	0	0	0	2	3	0	1	0	0	0	0	0	0	Ascomycota	Sordariomycetes	Sordariales	Chaetomiaceae	Chaetomium	Chaetomium globosum
OTU_21	10	3473	3	7	5	11	31	13	36	23	17	17	11	12	19	Ascomycota	unidentified	unidentified	unidentified	unidentified	Ascomycota sp
OTU_210	8	6	1	1	0	0	0	1	0	0	0	0	0	0	0	Ascomycota	Sordariomycetes	unidentified	unidentified	unidentified	Sordariomycetes sp genotype 83
OTU_211	10	41	27	6	29	3	8	2	4	4	9	3	4	16	2	Ascomycota	Pezizomycetes	Pezizales	Pyronemataceae	Aleuria	Aleuria aurantia
OTU_212	5	0	0	0	0	0	1	2	5	7	0	3	3	2	0	Basidiomycota	Agaricomycetes	Agaricales	Niaceae	Lachnella	Lachnella alboviolascens
OTU_213	0	11	0	0	1	0	0	0	0	0	0	0	0	0	0	Basidiomycota	Agaricomycetes	Agaricales	Agaricaceae	Lepiota	Lepiota subincarnata
OTU_214	6	3	0	1	2	4	2	1	1	0	0	0	0	0	0	Ascomycota	Eurotiomycetes	Chaetothyriales	Chaetothyriaceae	Cyphellophora	Cyphellophora laciniata
OTU_215	4	3	1	0	3	0	0	3	2	0	0	0	0	0	0	Ascomycota	Sordariomycetes	Incertae sedis	Plectosphaerellaceae	Verticillium	Verticillium dahliae
OTU_216	3	5	0	1	1	0	3	0	2	1	0	0	0	1	0	Ascomycota	unidentified	unidentified	unidentified	unidentified	Ascomycota sp
OTU_217	2	0	13	0	2	0	0	0	0	0	0	0	0	0	0	Ascomycota	Sordariomycetes	Hypocreales	Ophiocordycipitaceae	Hirsutella	Hirsutella nodulosa
OTU_218	5	0	6	6	1	0	1	18	1	2	1	0	1	0	0	Basidiomycota	Agaricomycetes	Cantharellales	Incertae sedis	Minimedusa	Minimedusa sp
OTU_219	1	4	2	1	3	0	2	1	0	1	0	1	0	0	0	Ascomycota	Dothideomycetes	Pleosporales	unidentified	unidentified	Pleosporales sp
OTU_22	36	13	13	5	4	18	73	29	51	77	45	434	269	624	349	Ascomycota	Dothideomycetes	Pleosporales	Testudinaceae	Lepidosphaeria	Lepidosphaeria nicotiae
OTU_220	9	8	9	4	6	2	0	0	1	0	0	0	0	0	0	Ascomycota	Dothideomycetes	Pleosporales	Leptosphaeriaceae	unidentified	Leptosphaeriaceae sp
OTU_221	6	0	2	0	1	2	1	0	2	0	0	0	0	0	0	Ascomycota	Dothideomycetes	Pleosporales	Incertae sedis	Periconia	Periconia sp 9 MU
OTU_222	0	0	0	0	0	0	0	0	0	0	0	0	0	17	0	unidentified	unidentified	unidentified	unidentified	unidentified	fungal sp KRP24
OTU_223	8	0	1	0	2	2	1	3	4	4	2	0	0	0	1	Basidiomycota	Agaricomycetes	Corticiales	Corticiaceae	Waitea	Rhizoctonia zeae
OTU_224	11	10	23	4	1	2	2	0	7	2	2	3	0	1	0	Basidiomycota	Atractiellomycetes	Atractiellales	unidentified	unidentified	Atractiellales sp
OTU_225	12	6	2	3	2	0	1	0	0	1	1	0	4	0	0	Ascomycota	Leotiomycetes	Helotiales	Vibrisseaceae	Phialocephala	Phialocephala sp
OTU_226	19	6	9	5	1	1	0	1	2	2	0	2	0	2	0	Ascomycota	Dothideomycetes	Pleosporales	Arthopyreniaceae	unidentified	Arthopyreniaceae sp Fataf
OTU_227	1	10	0	0	0	0	0	0	0	0	0	0	0	0	0	Ascomycota	Dothideomycetes	Pleosporales	Venturiaceae	Veronaeopsis	Veronaeopsis simplex
OTU_228	20	1	5	3	2	0	1	0	0	1	2	1	1	1	0	unidentified	unidentified	unidentified	unidentified	unidentified	uncultured fungus
OTU_229	2	32	32	1	6	0	0	0	8	0	1	5	2	14	12	Ascomycota	Sordariomycetes	Incertae sedis	Glomerellaceae	Colletotrichum	Colletotrichum circinans
OTU_23	786	384	276	120	173	109	132	45	127	36	19	9	12	10	10	Ascomycota	Dothideomycetes	unidentified	unidentified	unidentified	Dothideomycetes sp
OTU_230	5	0	12	0	3	2	0	1	3	0	0	0	0	0	0	Ascomycota	Dothideomycetes	Pleosporales	Leptosphaeriaceae	unidentified	Leptosphaeriaceae sp
OTU_231	0	3	3	8	3	0	3	2	0	1	1	0	0	1	1	Ascomycota	Dothideomycetes	Pleosporales	Phaeosphaeriaceae	Phaeosphaeria	Phaeosphaeria sp
OTU_232	0	0	0	0	0	13	0	0	0	0	0	0	0	0	1	Zygomycota	Incertae sedis	Mortierellales	Mortierellaceae	Mortierella	Mortierella sp
OTU_233	0	0	0	1	0	0	15	0	0	0	0	1	0	0	0	Ascomycota	Sordariomycetes	Hypocreales	Nectriaceae	Gibberella	Gibberella intricans
OTU_234	7	0	5	1	0	0	0	0	0	0	0	0	0	0	0	Ascomycota	Sordariomycetes	Hypocreales	Nectriaceae	Neonectria	Neonectria sp CHTAF1
OTU_235	6	2	28	0	1	0	2	0	0	0	0	0	0	0	0	Ascomycota	Sordariomycetes	Hypocreales	Nectriaceae	Neonectria	Neonectria macrodidyma
OTU_236	8	0	4	0	0	1	2	0	1	0	2	0	1	0	0	Ascomycota	Eurotiomycetes	Eurotiales	Trichocomaceae	Paecilomyces	Paecilomyces marquandii
OTU_237	6	3	2	3	0	0	0	0	0	0	0	0	0	0	0	Ascomycota	Dothideomycetes	Pleosporales	unidentified	unidentified	Pleosporales sp
OTU_238	8	3	5	1	0	1	2	1	0	0	0	0	0	0	0	Ascomycota	Eurotiomycetes	Eurotiales	Trichocomaceae	Penicillium	Penicillium sp LLss3
OTU_239	0	0	1	0	6	0	0	2	3	0	0	0	0	0	0	Ascomycota	Sordariomycetes	Sordariales	Chaetomiaceae	Chaetomium	Chaetomium sp
OTU_24	494	204	298	191	107	30	46	39	55	44	15	17	3	12	14	Ascomycota	Dothideomycetes	Capnodiales	Davidiellaceae	Cladosporium	Cladosporium sp 1 GP
OTU_240	12	0	0	0	0	1	0	0	0	0	0	0	0	0	0	unidentified	unidentified	unidentified	unidentified	unidentified	uncultured fungus
OTU_241	0	19	1	6	1	0	0	0	0	0	0	0	1	0	0	Ascomycota	Sordariomycetes	Hypocreales	Nectriaceae	unidentified	Nectriaceae sp
OTU_242	50	5	0	0	0	4	3	4	1	0	0	0	1	0	1	unidentified	unidentified	unidentified	unidentified	unidentified	uncultured ectomycorrhizal fungus
OTU_243	17	4	4	1	0	0	2	0	0	0	0	0	0	0	0	Chytridiomycota	Chytridiomycetes	unidentified	unidentified	unidentified	Chytridiomycetes sp
OTU_244	0	0	0	0	0	1	3	1	1	0	0	2	1	4	1	Ascomycota	Sordariomycetes	Sordariales	Lasiosphaeriaceae	Apiosordaria	Apiosordaria backusii
OTU_245	0	0	11	0	0	0	0	0	0	0	0	0	0	0	0	Ascomycota	unidentified	unidentified	unidentified	unidentified	Ascomycota sp
OTU_246	0	0	18	0	0	0	0	0	0	1	0	1	0	0	1	Ascomycota	Eurotiomycetes	Chaetothyriales	Chaetothyriaceae	Cyphellophora	Cyphellophora sp
OTU_247	0	5	3	2	0	1	0	0	0	0	1	0	0	1	0	Ascomycota	Eurotiomycetes	Eurotiales	Trichocomaceae	Penicillium	Penicillium oxalicum
OTU_248	19	1	1	0	3	0	1	0	0	3	0	9	1	4	0	unidentified	unidentified	unidentified	unidentified	unidentified	uncultured soil fungus
OTU_249	0	0	7	0	2	0	2	1	0	0	0	0	0	6	0	Ascomycota	Sordariomycetes	Xylariales	Amphisphaeriaceae	unidentified	Amphisphaeriaceae sp
OTU_25	386	49	18	166	119	31	545	675	288	47	17	55	34	61	27	Ascomycota	Sordariomycetes	Hypocreales	Nectriaceae	Fusarium	Fusarium sp OTU
OTU_250	0	2	0	1	0	0	0	0	1	0	0	0	3	0	0	Ascomycota	Dothideomycetes	Incertae sedis	Incertae sedis	Rhizopycnis	Rhizopycnis vagum
OTU_251	0	5	0	0	0	0	0	0	0	1	0	0	0	0	0	Ascomycota	Sordariomycetes	Microascales	unidentified	unidentified	Microascales sp
OTU_252	6	1	0	1	1	0	0	0	0	0	0	0	0	2	0	Ascomycota	Eurotiomycetes	Chaetothyriales	Herpotrichiellaceae	Cladophialophora	Cladophialophora chaetospira
OTU_253	0	0	0	0	0	0	0	0	0	0	0	6	0	16	0	unidentified	unidentified	unidentified	unidentified	unidentified	uncultured soil fungus
OTU_254	0	0	0	0	6	4	0	0	0	0	0	0	0	0	0	Basidiomycota	Agaricomycetes	Corticiales	Corticiaceae	Waitea	Rhizoctonia zeae
OTU_255	0	1	0	0	0	1	11	1	2	3	0	1	2	3	1	unidentified	unidentified	unidentified	unidentified	unidentified	fungal endophyte
OTU_256	15	0	0	0	0	0	0	0	0	0	0	0	0	0	0	Basidiomycota	Agaricomycetes	Trechisporales	unidentified	unidentified	Trechisporales sp
OTU_257	0	7	0	0	0	0	0	0	0	0	0	0	0	3	0	Chytridiomycota	Chytridiomycetes	unidentified	unidentified	unidentified	Chytridiomycetes sp
OTU_258	0	7	0	0	1	0	0	0	0	0	0	0	0	0	0	Ascomycota	Dothideomycetes	Pleosporales	Leptosphaeriaceae	Acicuseptoria	Acicuseptoria rumicis
OTU_259	6	1	0	0	0	0	0	0	3	0	0	2	3	0	0	Ascomycota	Pezizomycetes	Pezizales	Pyronemataceae	Scutellinia	Scutellinia sp
OTU_26	589	268	561	103	123	21	73	32	72	42	4	3	4	5	7	Ascomycota	Leotiomycetes	Helotiales	Incertae sedis	Pilidium	Pilidium sp
OTU_260	0	1	3	1	3	1	2	0	0	1	0	0	0	0	0	Ascomycota	Orbiliomycetes	Orbiliales	Orbiliaceae	Dactylella	Dactylella spermatophaga
OTU_261	0	8	0	0	0	1	0	0	2	0	0	0	0	0	0	Basidiomycota	Agaricomycetes	Cantharellales	Ceratobasidiaceae	unidentified	uncultured Ceratobasidiaceae
OTU_262	4	2	2	0	0	0	0	0	6	0	0	0	0	0	0	unidentified	unidentified	unidentified	unidentified	unidentified	uncultured fungus
OTU_263	3	7	0	0	1	3	0	0	0	0	0	0	0	0	0	Ascomycota	unidentified	unidentified	unidentified	unidentified	Ascomycota sp MA5351
OTU_264	17	0	3	0	1	0	0	0	0	0	0	0	0	0	0	unidentified	unidentified	unidentified	unidentified	unidentified	uncultured soil fungus
OTU_265	1	1	5	3	2	1	0	3	1	1	0	0	2	0	1	Ascomycota	Dothideomycetes	Pleosporales	Cucurbitariaceae	Pyrenochaetopsis	Pyrenochaetopsis leptospora
OTU_266	5	1	0	0	2	0	0	1	2	0	0	0	0	1	2	unidentified	unidentified	unidentified	unidentified	unidentified	Fungi sp
OTU_267	3	2	3	1	1	0	0	0	3	2	0	0	0	0	0	Ascomycota	Sordariomycetes	Sordariales	Chaetomiaceae	Corynascella	Corynascella inaequalis
OTU_268	0	0	0	0	0	0	0	0	0	1	8	19	4	5	1	Zygomycota	Incertae sedis	Mortierellales	Mortierellaceae	Mortierella	Mortierella paraensis
OTU_269	0	1	1	0	2	0	1	0	0	0	0	0	0	0	0	Ascomycota	Eurotiomycetes	Eurotiales	Trichocomaceae	Aspergillus	Aspergillus sp NRRL 4993
OTU_27	5	28	3	5	7	10	2602	4	4	10	8	15	8	13	13	Ascomycota	Eurotiomycetes	Onygenales	unidentified	unidentified	Onygenales sp
OTU_270	0	0	0	0	0	0	0	10	0	0	0	3	0	0	0	Ascomycota	Eurotiomycetes	Chaetothyriales	Herpotrichiellaceae	unidentified	Herpotrichiellaceae sp
OTU_271	0	0	0	0	0	0	0	0	7	0	0	0	0	0	0	Ascomycota	unidentified	unidentified	unidentified	unidentified	Ascomycota sp AR
OTU_272	0	1	0	0	0	0	1	0	0	0	0	0	3	0	0	Ascomycota	Dothideomycetes	Pleosporales	unidentified	unidentified	Pleosporales sp
OTU_273	8	3	1	1	0	1	0	0	1	0	0	0	0	0	0	Zygomycota	Incertae sedis	Mortierellales	Mortierellaceae	Mortierella	Mortierella sp
OTU_274	0	0	1	0	0	0	1	0	13	0	0	0	0	0	1	Ascomycota	Sordariomycetes	Hypocreales	Incertae sedis	Acremonium	Acremonium sp
OTU_275	3	1	0	1	0	0	0	0	0	1	0	2	0	0	0	Ascomycota	Sordariomycetes	Sordariales	Lasiosphaeriaceae	Cladorrhinum	Cladorrhinum bulbillosum
OTU_276	799	241	136	1108	45	11	4	9	16	11	11	7	9	11	15	Ascomycota	Sordariomycetes	Sordariales	Chaetomiaceae	Corynascella	Corynascella inaequalis
OTU_277	0	0	0	0	11	0	3	0	0	0	0	0	0	0	0	Zygomycota	Incertae sedis	Mortierellales	Mortierellaceae	Mortierella	Mortierella sp
OTU_278	14	20	56	6	5	6	11	2	3	3	1	1	1	15	1	Ascomycota	Leotiomycetes	Helotiales	Helotiaceae	Crocicreas	Cyathicula sp 34
OTU_279	3	1	5	2	2	0	0	0	2	2	0	0	0	0	1	Ascomycota	Eurotiomycetes	Chaetothyriales	Incertae sedis	Coniosporium	Coniosporium sp
OTU_28	59	10	63	4	8	902	10	3	5	9	74	3	5	3	7	Ascomycota	Sordariomycetes	Hypocreales	Incertae sedis	Acremonium	Acremonium chrysogenum
OTU_280	12	1	0	0	4	0	0	0	0	1	3	3	0	0	0	Chytridiomycota	Chytridiomycetes	Olpidiales	Olpidiaceae	Olpidium	Olpidium brassicae
OTU_281	1	0	2	0	0	0	0	0	1	0	0	0	0	0	5	Ascomycota	Sordariomycetes	Hypocreales	Incertae sedis	Emericellopsis	Emericellopsis mirabilis
OTU_282	0	0	0	4	0	0	0	0	0	0	0	0	6	2	0	Glomeromycota	Glomeromycetes	Glomerales	Glomeraceae	Funneliformis	Funneliformis mosseae
OTU_283	0	0	0	0	5	0	0	0	0	0	0	0	1	0	0	Ascomycota	Leotiomycetes	Helotiales	unidentified	unidentified	Helotiales sp
OTU_284	8	1	2	4	0	0	0	0	1	0	0	0	1	1	0	Ascomycota	unidentified	unidentified	unidentified	unidentified	Ascomycota sp
OTU_285	0	2	0	0	2	0	0	0	0	0	0	0	0	0	1	Zygomycota	Incertae sedis	Mortierellales	Mortierellaceae	Mortierella	Mortierella sarnyensis
OTU_286	5	2	1	1	2	0	0	0	0	0	0	0	0	0	0	Zygomycota	Incertae sedis	Mortierellales	Mortierellaceae	Mortierella	Mortierella acrotona
OTU_287	0	2	0	0	0	0	1	1	0	0	0	2	0	0	0	unidentified	unidentified	unidentified	unidentified	unidentified	uncultured fungus
OTU_288	1	1	0	7	3	0	0	0	0	0	0	0	0	0	0	Basidiomycota	Agaricomycetes	Agaricales	Entolomataceae	Entoloma	Entoloma sp
OTU_289	6	3	4	0	3	1	2	0	4	0	2	5	2	2	0	Ascomycota	Dothideomycetes	Pleosporales	Phaeosphaeriaceae	Stagonospora	Stagonospora sp SRC1lsM3a
OTU_29	39	314	59	9	21	15	35	15	28	14	78	154	88	136	47	unidentified	unidentified	unidentified	unidentified	unidentified	uncultured fungus
OTU_290	0	1	0	0	0	0	0	0	0	0	0	0	1	16	0	Ascomycota	Dothideomycetes	Pleosporales	Sporormiaceae	Preussia	Preussia typharum
OTU_291	0	0	0	0	0	9	2	0	0	0	3	0	0	0	0	Ascomycota	unidentified	unidentified	unidentified	unidentified	Ascomycota sp
OTU_292	1	0	1	1	1	0	3	0	0	0	1	0	0	0	0	unidentified	unidentified	unidentified	unidentified	unidentified	uncultured fungus
OTU_293	1	0	0	0	0	0	2	0	0	0	0	4	0	0	0	Ascomycota	unidentified	unidentified	unidentified	unidentified	Ascomycota sp
OTU_294	7	0	13	3	2	1	5	2	1	3	1	2	0	0	0	Ascomycota	Dothideomycetes	Pleosporales	Lophiostomataceae	Lophiostoma	Lophiostoma fuckelii
OTU_295	0	2	2	0	2	1	0	1	2	2	0	0	0	4	0	Ascomycota	Sordariomycetes	Sordariales	Chaetomiaceae	Chaetomium	Chaetomium sp
OTU_296	201	1	1	1	0	2	6	1	1	0	0	2	2	0	0	unidentified	unidentified	unidentified	unidentified	unidentified	Fungi sp
OTU_297	0	2	0	0	0	9	127	29	41	202	18	10	4	9	24	Ascomycota	Eurotiomycetes	Eurotiales	Trichocomaceae	Penicillium	Penicillium sp
OTU_298	1	1	0	1	0	1	5	17	86	5	2	6	16	60	1	Ascomycota	Dothideomycetes	Capnodiales	unidentified	unidentified	Capnodiales sp
OTU_299	0	0	0	0	0	1	0	3	2	0	4	0	1	2	1	Ascomycota	Sordariomycetes	Xylariales	Incertae sedis	Monosporascus	Monosporascus sp 28 YS
OTU_3	7892	1626	4609	8711	2093	2255	1119	1336	2586	538	199	118	205	150	194	Ascomycota	Sordariomycetes	Sordariales	Chaetomiaceae	Chaetomium	Chaetomium sp UFGD
OTU_30	391	31	206	64	139	34	19	14	28	16	752	78	31	138	48	Ascomycota	unidentified	unidentified	unidentified	unidentified	Ascomycota sp
OTU_300	0	5	0	0	0	1	0	0	0	1	0	0	0	0	0	Ascomycota	Leotiomycetes	Helotiales	unidentified	unidentified	Helotiales sp
OTU_301	1	2	1	0	0	0	0	0	0	0	0	1	1	0	0	Ascomycota	Eurotiomycetes	Verrucariales	unidentified	unidentified	Verrucariales sp
OTU_302	0	5	0	0	0	0	1	0	0	0	0	0	0	0	0	Ascomycota	Saccharomycetes	Saccharomycetales	Incertae sedis	Kodamaea	Kodamaea ohmeri
OTU_303	3	0	3	0	3	0	0	0	0	0	1	0	0	0	0	unidentified	unidentified	unidentified	unidentified	unidentified	uncultured fungus
OTU_304	4	0	5	1	2	0	3	1	1	0	2	0	1	0	0	Ascomycota	Leotiomycetes	Helotiales	Incertae sedis	Cadophora	Cadophora luteo
OTU_305	0	0	0	0	6	0	0	0	0	0	0	0	0	0	0	Ascomycota	unidentified	unidentified	unidentified	unidentified	Ascomycota sp
OTU_306	1	0	2	4	0	0	0	2	2	0	0	0	0	0	0	Ascomycota	Sordariomycetes	Hypocreales	Hypocreaceae	Trichoderma	Trichoderma sp TR057
OTU_307	0	0	0	18	0	0	0	0	0	0	0	0	1	0	0	Ascomycota	Pezizomycetes	Pezizales	Pyronemataceae	unidentified	Pyronemataceae sp
OTU_308	0	2	2	1	1	0	0	0	1	0	0	0	0	0	0	Ascomycota	Sordariomycetes	Incertae sedis	Incertae sedis	Eucasphaeria	Eucasphaeria capensis
OTU_309	9	5	4	4	0	0	2	0	0	0	0	0	0	0	0	Ascomycota	Dothideomycetes	Pleosporales	Leptosphaeriaceae	Coniothyrium	Coniothyrium sidae
OTU_31	129	170	174	138	110	50	90	31	55	27	11	6	47	14	14	Ascomycota	Sordariomycetes	Coniochaetales	Coniochaetaceae	Lecythophora	Lecythophora sp I45
OTU_310	177	299	440	516	513	7	3	2	8	12	10	7	7	6	10	Ascomycota	Dothideomycetes	Pleosporales	Pleosporaceae	Cochliobolus	Cochliobolus sativus
OTU_311	0	0	0	0	1	0	0	0	0	0	4	8	4	0	1	Basidiomycota	Tremellomycetes	Filobasidiales	Filobasidiaceae	Cryptococcus	Cryptococcus sp
OTU_312	2	0	1	0	0	1	3	0	0	1	0	0	0	0	0	Ascomycota	Sordariomycetes	Hypocreales	Bionectriaceae	unidentified	Bionectriaceae sp
OTU_313	0	0	0	1	3	1	2	0	0	1	0	0	4	0	0	Ascomycota	Dothideomycetes	Pleosporales	unidentified	unidentified	Pleosporales sp
OTU_314	0	0	0	0	1	0	0	0	0	0	80	0	1	0	0	Ascomycota	Dothideomycetes	Pleosporales	Pleosporaceae	Dendryphion	Dendryphion sp
OTU_315	7	6	0	0	0	0	0	0	0	0	0	0	0	0	0	Ascomycota	Sordariomycetes	Hypocreales	unidentified	unidentified	Hypocreales sp
OTU_316	0	0	0	0	0	2	2	0	0	0	1	0	0	1	0	Ascomycota	Incertae sedis	Incertae sedis	Incertae sedis	Sclerococcum	Sclerococcum sp
OTU_317	6	0	1	3	1	0	0	0	0	1	0	0	0	0	0	Basidiomycota	Agaricomycetes	Agaricales	Psathyrellaceae	unidentified	Psathyrellaceae sp
OTU_318	5	1	0	0	0	0	0	0	0	1	0	0	0	0	0	Ascomycota	Sordariomycetes	Hypocreales	Nectriaceae	Fusarium	Fusarium oxysporum f sp vasinfectum
OTU_319	0	2	0	0	0	0	0	0	0	1	1	0	0	0	0	Ascomycota	Sordariomycetes	Sordariales	Incertae sedis	Ramophialophora	Ramophialophora sp
OTU_32	19	782	6	46	6	19	115	8	597	15	10	6	10	15	11	unidentified	unidentified	unidentified	unidentified	unidentified	fungal endophyte
OTU_320	5	3	2	2	4	9	33	65	42	14	10	81	16	25	6	Ascomycota	Sordariomycetes	Sordariales	Chaetomiaceae	Chaetomium	Chaetomium erectum
OTU_321	0	0	1	0	0	0	0	0	7	0	0	0	0	0	0	Ascomycota	Eurotiomycetes	Chaetothyriales	Herpotrichiellaceae	Exophiala	Exophiala aquamarina
OTU_322	4	1	8	0	0	0	5	0	1	0	0	0	0	0	0	Ascomycota	Dothideomycetes	Pleosporales	Incertae sedis	Stagonosporopsis	Stagonosporopsis ajacis
OTU_323	0	0	0	0	0	0	0	3	0	0	0	0	0	0	0	Ascomycota	Dothideomycetes	Pleosporales	Lophiostomataceae	Lophiostoma	Lophiostoma sp
OTU_324	19	0	1	0	0	0	0	0	1	0	0	0	0	0	0	Ascomycota	Dothideomycetes	Pleosporales	Pleosporaceae	Embellisia	Embellisia planifunda
OTU_325	0	3	0	0	1	0	0	0	0	0	0	0	0	0	0	Ascomycota	Sordariomycetes	Hypocreales	Incertae sedis	Acremonium	Acremonium sp
OTU_326	0	0	0	0	0	0	0	0	0	2	2	0	2	0	8	Ascomycota	Sordariomycetes	Sordariales	Lasiosphaeriaceae	Cladorrhinum	Cladorrhinum sp
OTU_327	9	0	0	0	0	0	0	0	0	0	0	0	0	0	0	Glomeromycota	Glomeromycetes	Glomerales	Glomeraceae	Funneliformis	Funneliformis mosseae
OTU_328	0	0	0	0	0	1	0	0	1	0	0	0	9	1	0	Ascomycota	Sordariomycetes	Sordariales	Chaetomiaceae	Chaetomium	Chaetomium sp T6
OTU_329	0	2	0	0	1	0	0	1	0	0	0	0	0	0	0	Ascomycota	Sordariomycetes	Trichosphaeriales	Incertae sedis	Nigrospora	Nigrospora sp KR7
OTU_33	993	371	390	255	112	49	67	27	52	44	15	12	7	10	25	Ascomycota	Dothideomycetes	Pleosporales	Pleosporaceae	unidentified	Pleosporaceae sp
OTU_330	1	2	1	2	2	9	2	0	0	3	2	2	4	3	0	Zygomycota	Incertae sedis	Mortierellales	Mortierellaceae	Mortierella	Mortierella amoeboidea
OTU_331	1	6	0	0	0	0	0	0	0	0	0	0	0	0	1	unidentified	unidentified	unidentified	unidentified	unidentified	uncultured fungus
OTU_332	1	0	15	0	0	1	0	1	0	0	2	0	0	0	0	Ascomycota	Sordariomycetes	Incertae sedis	Incertae sedis	Eucasphaeria	Eucasphaeria capensis
OTU_333	8	5	0	2	1	0	0	0	1	0	0	0	0	0	0	unidentified	unidentified	unidentified	unidentified	unidentified	uncultured endophytic fungus
OTU_334	0	6	0	0	1	0	0	0	0	0	0	0	0	0	0	Ascomycota	Sordariomycetes	unidentified	unidentified	unidentified	Sordariomycetes sp
OTU_335	1	0	2	1	2	0	0	0	0	0	0	0	0	0	0	unidentified	unidentified	unidentified	unidentified	unidentified	Fungi sp
OTU_336	0	5	0	0	0	0	0	0	0	0	0	0	0	0	0	Ascomycota	Pezizomycetes	Pezizales	Pezizaceae	unidentified	Pezizaceae sp
OTU_337	1	2	1	0	0	0	0	1	4	0	0	1	0	1	1	Ascomycota	Sordariomycetes	Coniochaetales	Coniochaetaceae	Lecythophora	Lecythophora sp
OTU_338	46	13	19	12	7	0	2	1	0	2	1	0	1	0	1	Ascomycota	Sordariomycetes	Incertae sedis	Incertae sedis	Papulaspora	Papulaspora sp Kw207/12
OTU_339	1	0	0	0	0	0	0	0	0	0	0	4	0	3	0	Ascomycota	Eurotiomycetes	Ascosphaerales	Ascosphaeraceae	Ascosphaera	Ascosphaera fusiformis
OTU_34	1	0	4	52	1	136	12	3	12	6	759	6	6	4	3	Ascomycota	Sordariomycetes	Sordariales	Chaetomiaceae	Chaetomium	Chaetomium sp T6
OTU_340	0	0	0	0	3	0	0	0	0	0	0	0	0	0	0	unidentified	unidentified	unidentified	unidentified	unidentified	uncultured fungus
OTU_341	0	3	0	1	1	0	0	0	0	1	0	0	0	0	0	Ascomycota	Sordariomycetes	unidentified	unidentified	unidentified	Sordariomycetes sp
OTU_342	0	0	0	0	0	0	0	0	3	0	0	1	0	0	0	unidentified	unidentified	unidentified	unidentified	unidentified	uncultured fungus
OTU_343	2	0	0	0	0	0	2	0	1	1	0	0	2	0	0	unidentified	unidentified	unidentified	unidentified	unidentified	uncultured endophytic fungus
OTU_344	0	0	0	0	1	0	0	0	0	0	0	0	1	0	0	unidentified	unidentified	unidentified	unidentified	unidentified	uncultured fungus
OTU_345	0	2	13	1	1	0	3	0	1	0	0	0	0	1	1	Ascomycota	Leotiomycetes	Helotiales	Incertae sedis	Leptodontidium	Leptodontidium sp C
OTU_346	6	0	0	0	0	0	0	0	0	0	0	0	0	0	0	Ascomycota	Sordariomycetes	unidentified	unidentified	unidentified	Sordariomycetes sp
OTU_347	2	1	0	0	0	0	0	0	0	0	2	0	0	0	0	Ascomycota	Sordariomycetes	Hypocreales	Incertae sedis	Emericellopsis	Emericellopsis sp VN1
OTU_348	0	0	4	2	0	0	0	0	0	0	0	0	0	0	0	unidentified	unidentified	unidentified	unidentified	unidentified	uncultured soil fungus
OTU_349	0	0	0	0	0	0	0	0	0	0	10	0	0	1	0	Ascomycota	Sordariomycetes	Hypocreales	Nectriaceae	Gibberella	Gibberella intricans
OTU_35	1236	150	356	47	48	74	100	41	111	32	39	33	34	42	24	Ascomycota	Sordariomycetes	Coniochaetales	Coniochaetaceae	Lecythophora	Lecythophora sp I45
OTU_350	3	0	5	0	0	2	5	2	5	9	3	4	2	3	2	Ascomycota	Eurotiomycetes	Chaetothyriales	Chaetothyriaceae	Cyphellophora	Cyphellophora sp TMS
OTU_351	38	10	35	23	58	2	13	1	7	4	0	5	4	27	2	Ascomycota	Sordariomycetes	Sordariales	Lasiosphaeriaceae	Podospora	Podospora sp
OTU_352	1	0	0	3	0	0	0	0	0	0	1	0	0	0	0	Basidiomycota	Agaricomycetes	Cantharellales	Ceratobasidiaceae	Ceratobasidium	Ceratobasidium sp AG
OTU_353	0	4	2	2	2	2	0	0	0	0	0	0	0	0	0	Ascomycota	unidentified	unidentified	unidentified	unidentified	Ascomycota sp AR
OTU_354	0	0	0	0	0	2	1	0	0	0	3	0	0	1	0	Ascomycota	Sordariomycetes	Microascales	Microascaceae	Cephalotrichum	Cephalotrichum stemonitis
OTU_355	0	0	0	3	0	0	0	0	0	0	0	0	0	0	0	Ascomycota	unidentified	unidentified	unidentified	unidentified	Ascomycota sp
OTU_356	0	4	5	0	0	0	0	0	0	0	0	0	0	0	0	Ascomycota	Sordariomycetes	Microascales	Microascaceae	Kernia	Kernia sp
OTU_357	5	11	9	7	1	1	0	0	2	2	1	7	2	3	0	Ascomycota	Dothideomycetes	Pleosporales	Incertae sedis	Letendraea	Letendraea sp
OTU_358	4	0	0	0	0	0	0	0	0	0	0	0	0	0	0	Ascomycota	Sordariomycetes	Xylariales	Amphisphaeriaceae	Pestalotiopsis	Pestalotiopsis sp 1L
OTU_359	0	0	1	0	0	0	0	0	4	1	0	0	0	1	0	Ascomycota	Eurotiomycetes	Chaetothyriales	Herpotrichiellaceae	Exophiala	Exophiala lacus
OTU_36	19	31	11	2	0	657	8	2	5	2	229	5	1	4	9	Ascomycota	unidentified	unidentified	unidentified	unidentified	Ascomycota sp
OTU_360	0	5	0	0	0	0	0	0	0	0	0	0	0	0	0	unidentified	unidentified	unidentified	unidentified	unidentified	fungal sp F308
OTU_361	0	0	0	0	0	0	0	0	0	0	0	5	0	0	0	Ascomycota	Sordariomycetes	Sordariales	Lasiosphaeriaceae	Schizothecium	Schizothecium sp
OTU_362	4	0	0	0	0	0	0	0	0	0	0	0	0	0	0	Ascomycota	Sordariomycetes	Hypocreales	Nectriaceae	Fusarium	Fusarium nelsonii
OTU_363	2	0	0	3	0	0	0	0	0	0	0	0	0	0	0	Ascomycota	Sordariomycetes	Hypocreales	Hypocreaceae	Trichoderma	Trichoderma spirale
OTU_364	0	9	1	1	4	0	2	0	0	1	0	0	0	1	0	Ascomycota	Sordariomycetes	Hypocreales	Incertae sedis	Acremonium	Acremonium sp A6
OTU_365	1	1	0	1	1	2	4	11	10	5	1	15	12	26	7	Zygomycota	Incertae sedis	Mortierellales	unidentified	unidentified	Mortierellales sp
OTU_366	0	0	1	0	0	0	1	0	0	0	0	0	0	0	0	Ascomycota	Sordariomycetes	Sordariales	Chaetomiaceae	Chaetomium	Chaetomium succineum
OTU_367	0	1	0	0	0	1	0	2	0	1	0	0	0	0	0	unidentified	unidentified	unidentified	unidentified	unidentified	uncultured fungus
OTU_368	4	0	0	0	0	0	0	0	0	0	0	0	0	0	0	Ascomycota	Dothideomycetes	Botryosphaeriales	Botryosphaeriaceae	Macrophomina	Macrophomina phaseolina
OTU_369	2	0	0	0	1	0	0	0	0	0	1	0	0	0	0	Ascomycota	Sordariomycetes	Hypocreales	Incertae sedis	Ilyonectria	Ilyonectria radicicola
OTU_37	357	74	222	94	69	12	14	19	14	20	2	2	3	3	4	Ascomycota	Sordariomycetes	Hypocreales	unidentified	unidentified	Hypocreales sp
OTU_370	0	0	0	3	1	0	0	0	0	0	0	1	0	0	0	Basidiomycota	Ustilaginomycetes	Urocystidales	Urocystidaceae	Urocystis	Urocystis agropyri
OTU_371	2	4	0	2	0	0	0	0	1	1	0	0	0	0	0	Ascomycota	Dothideomycetes	Pleosporales	unidentified	unidentified	Pleosporales sp
OTU_372	0	0	0	3	0	0	0	0	2	0	0	0	0	0	0	Ascomycota	Sordariomycetes	Hypocreales	Hypocreaceae	Trichoderma	Trichoderma asperellum
OTU_373	1	0	0	2	0	0	1	0	0	1	0	0	0	0	0	Glomeromycota	unidentified	unidentified	unidentified	unidentified	uncultured Glomeromycota
OTU_374	0	0	3	0	1	0	1	0	0	0	0	0	0	0	0	unidentified	unidentified	unidentified	unidentified	unidentified	Fungi sp
OTU_375	2	2	0	0	0	0	0	0	0	0	0	0	0	0	0	Basidiomycota	Agaricomycetes	Cantharellales	Ceratobasidiaceae	unidentified	uncultured Ceratobasidiaceae
OTU_376	1	2	1	0	0	0	0	0	0	0	0	0	0	0	0	Ascomycota	Dothideomycetes	Pleosporales	Sporormiaceae	Westerdykella	Westerdykella ornata
OTU_377	0	0	1	1	0	1	7	12	6	1	0	1	1	2	0	Ascomycota	unidentified	unidentified	unidentified	unidentified	Ascomycota sp
OTU_378	0	0	0	0	0	0	0	0	0	0	0	0	1	0	0	Ascomycota	Sordariomycetes	Hypocreales	Incertae sedis	Emericellopsis	Emericellopsis mirabilis
OTU_379	0	0	0	0	0	0	0	0	0	0	0	7	0	0	0	Ascomycota	Sordariomycetes	Sordariales	Chaetomiaceae	Chaetomium	Chaetomium globosum
OTU_38	359	159	87	70	64	25	22	14	29	19	10	3	3	4	8	Zygomycota	Incertae sedis	Mortierellales	Mortierellaceae	Mortierella	Mortierella sp
OTU_380	0	0	8	0	0	0	0	0	0	0	0	0	0	0	0	Ascomycota	Dothideomycetes	Pleosporales	unidentified	unidentified	Pleosporales sp
OTU_381	0	0	0	0	0	0	1	2	0	0	0	5	1	0	0	Ascomycota	unidentified	unidentified	unidentified	unidentified	Ascomycota sp IBWF11
OTU_382	2	1	5	0	2	0	1	0	0	0	0	0	0	0	0	Ascomycota	Sordariomycetes	Sordariales	Chaetomiaceae	Thielavia	Thielavia terrestris
OTU_383	2	1	0	0	0	0	0	0	1	0	0	0	0	0	0	Ascomycota	Saccharomycetes	Saccharomycetales	Pichiaceae	Dekkera	Dekkera bruxellensis
OTU_384	1	0	1	2	0	0	0	1	0	0	0	0	0	0	0	Ascomycota	Sordariomycetes	Hypocreales	Nectriaceae	unidentified	Nectriaceae sp
OTU_385	0	0	0	2	0	0	0	0	0	0	0	0	0	0	0	Ascomycota	Leotiomycetes	Helotiales	Sclerotiniaceae	Botrytis	Botrytis caroliniana
OTU_386	3	0	1	0	1	0	0	0	0	0	0	0	0	0	0	Basidiomycota	Microbotryomycetes	Sporidiobolales	Incertae sedis	Rhodotorula	Rhodotorula laryngis
OTU_387	2	1	2	1	1	3	19	17	149	5	0	10	22	60	50	Ascomycota	Sordariomycetes	Sordariales	Chaetomiaceae	Corynascella	Corynascella inaequalis
OTU_388	0	0	0	0	0	1	0	0	0	1	0	0	3	0	3	Ascomycota	Dothideomycetes	Pleosporales	Lophiostomataceae	Lophiostoma	Lophiostoma fuckelii
OTU_389	3	0	0	0	0	0	1	0	0	0	0	0	0	0	0	Chytridiomycota	Chytridiomycetes	Spizellomycetales	Spizellomycetaceae	Powellomyces	Powellomyces sp EA
OTU_39	3	1	6	4	4	9	968	3	10	8	14	1592	8	5	16	Blastocladiomycota	unidentified	unidentified	unidentified	unidentified	uncultured Blastocladiomycota
OTU_390	1	4	0	1	0	1	1	1	0	0	0	0	0	0	0	Basidiomycota	Agaricomycetes	Agaricales	Psathyrellaceae	Coprinellus	Coprinellus sabulicola
OTU_391	5	0	2	5	0	2	2	2	0	0	0	0	0	0	0	unidentified	unidentified	unidentified	unidentified	unidentified	fungal sp E
OTU_392	4	3	2	1	2	0	0	0	0	0	0	0	0	0	0	Basidiomycota	Agaricomycetes	Cantharellales	Ceratobasidiaceae	unidentified	Ceratobasidiaceae sp
OTU_393	4	0	3	0	0	0	0	1	3	0	0	0	0	0	0	Glomeromycota	Glomeromycetes	Diversisporales	Acaulosporaceae	Entrophospora	Entrophospora sp
OTU_394	0	3	3	0	1	0	0	0	2	0	0	0	0	0	0	Basidiomycota	Agaricomycetes	Geastrales	Geastraceae	unidentified	Geastraceae sp
OTU_395	4	0	0	0	0	0	0	0	0	0	0	0	0	0	0	Chytridiomycota	unidentified	unidentified	unidentified	unidentified	Chytridiomycota sp
OTU_396	0	0	0	4	0	0	0	0	1	0	0	0	2	0	0	Ascomycota	unidentified	unidentified	unidentified	unidentified	Ascomycota sp
OTU_397	1	2	1	2	3	0	0	0	0	0	0	0	0	0	0	Chytridiomycota	unidentified	unidentified	unidentified	unidentified	Chytridiomycota sp
OTU_398	0	0	0	0	0	4	0	0	0	0	0	0	0	0	0	Basidiomycota	Agaricomycetes	Agaricales	Bolbitiaceae	Conocybe	Conocybe velutipes
OTU_399	3	0	0	3	0	0	0	0	0	0	0	0	0	0	0	Ascomycota	Eurotiomycetes	Eurotiales	unidentified	unidentified	uncultured Eurotiales
OTU_4	113	282	102	117	122	740	3479	9298	4483	2153	917	5083	8731	9977	1175	Basidiomycota	Agaricomycetes	Agaricales	Entolomataceae	Clitopilus	Clitopilus sp
OTU_40	11	7	4	10	6	17	14	24	16	33	55	51	1713	1058	57	Ascomycota	Sordariomycetes	Hypocreales	Incertae sedis	Emericellopsis	Emericellopsis mirabilis
OTU_400	0	0	3	0	0	0	0	0	0	0	0	0	1	0	0	unidentified	unidentified	unidentified	unidentified	unidentified	uncultured fungus
OTU_401	1	0	1	0	0	1	0	0	1	1	0	0	0	1	0	Ascomycota	Eurotiomycetes	Chaetothyriales	Herpotrichiellaceae	Exophiala	Exophiala pisciphila
OTU_402	0	5	0	0	0	0	0	0	0	0	0	0	0	0	0	Ascomycota	Sordariomycetes	Incertae sedis	Plectosphaerellaceae	Lectera	Lectera longa
OTU_403	0	0	15	0	0	0	0	0	0	1	0	0	0	0	0	Ascomycota	Sordariomycetes	Sordariales	unidentified	unidentified	Sordariales sp
OTU_404	4	0	0	0	0	1	0	0	1	1	0	0	0	0	0	Glomeromycota	Glomeromycetes	Glomerales	Glomeraceae	Funneliformis	Funneliformis mosseae
OTU_405	5	0	0	0	0	0	0	0	0	0	0	0	0	0	0	Ascomycota	Eurotiomycetes	Eurotiales	Trichocomaceae	Penicillium	Penicillium canescens
OTU_406	0	0	0	0	0	3	0	0	0	1	0	0	0	0	0	Ascomycota	Sordariomycetes	Sordariales	Lasiosphaeriaceae	unidentified	Lasiosphaeriaceae sp
OTU_407	0	0	0	0	0	0	0	0	0	3	0	1	0	0	0	Ascomycota	Eurotiomycetes	Chaetothyriales	Herpotrichiellaceae	unidentified	uncultured Herpotrichiellaceae
OTU_408	0	0	0	0	2	0	0	0	0	0	0	0	0	0	1	Basidiomycota	Tremellomycetes	Tremellales	Incertae sedis	Cryptococcus	Cryptococcus sp FF
OTU_409	0	1	0	0	0	0	0	0	0	0	0	0	0	1	0	Chytridiomycota	unidentified	unidentified	unidentified	unidentified	Chytridiomycota sp
OTU_41	593	37	34	25	37	14	19	40	21	15	9	4	8	2	8	unidentified	unidentified	unidentified	unidentified	unidentified	Fungi sp
OTU_410	3	0	0	0	2	0	0	0	0	0	0	0	0	0	0	unidentified	unidentified	unidentified	unidentified	unidentified	uncultured soil fungus
OTU_411	0	1	10	0	0	0	0	0	0	0	0	0	0	0	0	Ascomycota	Sordariomycetes	Incertae sedis	Plectosphaerellaceae	Lectera	Lectera longa
OTU_412	0	11	2	19	11	2	1	0	1	0	0	1	0	2	0	Ascomycota	Dothideomycetes	Pleosporales	unidentified	unidentified	Pleosporales sp REF107
OTU_413	1	0	0	4	1	0	0	1	0	0	0	0	0	1	0	Ascomycota	Sordariomycetes	Hypocreales	Nectriaceae	Fusarium	Fusarium oxysporum f sp vasinfectum
OTU_414	0	0	0	0	0	0	0	1	0	0	0	0	0	1	0	Ascomycota	Sordariomycetes	Sordariales	Lasiosphaeriaceae	unidentified	Lasiosphaeriaceae sp
OTU_415	0	0	0	0	4	1	0	0	0	1	0	0	0	0	0	Chytridiomycota	Monoblepharidomycetes	unidentified	unidentified	unidentified	Monoblepharidomycetes sp
OTU_416	0	0	0	0	0	1	4	4	1	8	1	6	2	4	3	Basidiomycota	Ustilaginomycetes	Ustilaginales	Ustilaginaceae	Sporisorium	Sporisorium tenue
OTU_417	0	0	0	0	0	0	0	0	0	1	0	0	1	1	0	Ascomycota	Dothideomycetes	Pleosporales	unidentified	unidentified	Pleosporales sp
OTU_418	0	0	1	0	0	0	0	0	0	1	0	0	0	0	0	Ascomycota	Eurotiomycetes	Chaetothyriales	Herpotrichiellaceae	Phialophora	Phialophora hyalina
OTU_419	2	0	0	0	0	0	0	1	0	0	0	0	0	0	0	Ascomycota	Eurotiomycetes	Chaetothyriales	Herpotrichiellaceae	unidentified	Herpotrichiellaceae sp
OTU_42	2	0	2	43	0	6	4	3	5	9	838	5	10	24	18	Ascomycota	Sordariomycetes	Hypocreales	Nectriaceae	Fusarium	Fusarium oxysporum f sp vasinfectum
OTU_420	0	0	0	0	0	0	0	0	0	8	0	0	0	0	0	Ascomycota	Incertae sedis	Incertae sedis	Incertae sedis	Noosia	Noosia banksiae
OTU_421	0	0	0	0	0	0	4	0	0	0	0	0	0	0	0	Ascomycota	Orbiliomycetes	Orbiliales	Orbiliaceae	unidentified	Orbiliaceae sp
OTU_422	0	1	0	0	0	0	0	0	0	0	0	2	0	12	0	Ascomycota	Dothideomycetes	Pleosporales	Incertae sedis	Periconia	Periconia sp
OTU_423	7	1	6	0	1	0	1	1	2	0	0	0	0	0	0	Ascomycota	Sordariomycetes	Diaporthales	Diaporthaceae	Phomopsis	Phomopsis sp SS
OTU_424	0	0	0	0	1	0	1	1	0	0	0	0	0	0	0	Ascomycota	Sordariomycetes	Hypocreales	Hypocreaceae	Acrostalagmus	Acrostalagmus luteoalbus
OTU_425	3	0	2	0	2	0	0	0	0	0	0	0	0	0	0	Ascomycota	Leotiomycetes	Helotiales	unidentified	unidentified	Helotiales sp
OTU_426	2	1	0	0	0	1	0	0	0	0	0	0	0	0	0	Ascomycota	Eurotiomycetes	Onygenales	unidentified	unidentified	Onygenales sp
OTU_427	0	0	0	0	0	0	0	1	0	0	0	4	2	2	0	Ascomycota	Sordariomycetes	Sordariales	Chaetomiaceae	Corynascella	Corynascella inaequalis
OTU_428	1	3	1	2	0	6	35	35	131	16	7	16	34	78	51	Ascomycota	Sordariomycetes	Hypocreales	Nectriaceae	Fusarium	Fusarium oxysporum f sp ciceris
OTU_429	5	0	0	0	0	0	0	0	0	0	0	0	0	0	0	Ascomycota	Sordariomycetes	Incertae sedis	Incertae sedis	Eucasphaeria	Eucasphaeria capensis
OTU_43	281	171	37	35	5	48	28	5	10	21	16	4	1	3	11	Ascomycota	unidentified	unidentified	unidentified	unidentified	Ascomycota sp
OTU_430	0	0	0	0	0	1	0	0	0	0	5	0	0	0	0	Basidiomycota	Microbotryomycetes	Sporidiobolales	Incertae sedis	Rhodotorula	Rhodotorula slooffiae
OTU_431	0	0	2	2	0	0	0	0	0	0	0	0	0	0	0	Ascomycota	Sordariomycetes	Hypocreales	unidentified	unidentified	Hypocreales sp
OTU_432	7	2	0	0	1	0	0	0	0	0	0	0	0	0	0	Ascomycota	Incertae sedis	Incertae sedis	Incertae sedis	Ochroconis	Ochroconis constricta
OTU_433	0	0	1	1	0	2	0	0	0	0	8	1	0	0	0	Ascomycota	Dothideomycetes	Pleosporales	Pleosporaceae	unidentified	Pleosporaceae sp
OTU_434	1	1	0	1	0	0	0	0	0	0	0	0	0	0	0	Ascomycota	Sordariomycetes	Hypocreales	Nectriaceae	Fusarium	Fusarium sp NRRL 43726
OTU_435	0	1	0	0	3	0	0	1	0	0	0	0	0	0	0	Basidiomycota	Tremellomycetes	unidentified	unidentified	unidentified	Tremellomycetes sp
OTU_436	0	0	4	0	0	0	0	0	0	0	0	0	0	0	0	unidentified	unidentified	unidentified	unidentified	unidentified	uncultured fungus
OTU_437	1	0	0	0	0	0	2	0	0	0	0	0	0	0	0	Basidiomycota	Agaricomycetes	Geastrales	Geastraceae	Geastrum	Geastrum floriforme
OTU_438	0	0	4	0	0	0	0	0	0	0	0	0	0	0	1	Ascomycota	Sordariomycetes	Sordariales	Lasiosphaeriaceae	Cladorrhinum	Cladorrhinum samala
OTU_439	0	0	0	0	4	0	0	0	0	0	0	0	0	0	0	Ascomycota	Sordariomycetes	Sordariales	Lasiosphaeriaceae	Cladorrhinum	Cladorrhinum bulbillosum
OTU_44	442	17	111	62	99	52	40	12	21	5	5	3	4	4	3	Ascomycota	Sordariomycetes	Xylariales	Xylariaceae	unidentified	Xylariaceae sp
OTU_440	0	0	0	0	0	0	0	0	0	0	0	0	0	0	6	Chytridiomycota	Chytridiomycetes	Rhizophlyctidales	Rhizophlyctidaceae	Rhizophlyctis	Rhizophlyctis rosea
OTU_441	0	3	0	0	0	0	0	0	0	0	0	0	0	0	0	Basidiomycota	Agaricomycetes	Agaricales	Marasmiaceae	Marasmius	Marasmius bulliardii
OTU_442	0	0	0	0	0	0	0	0	0	0	0	0	3	0	0	Ascomycota	Sordariomycetes	Hypocreales	Cordycipitaceae	Lecanicillium	Lecanicillium sp ARSEF 2009
OTU_443	0	0	4	0	0	0	0	0	0	0	0	0	0	0	0	Ascomycota	Dothideomycetes	Capnodiales	unidentified	unidentified	Capnodiales sp
OTU_444	0	1	0	0	0	0	0	1	0	0	0	0	7	0	0	Chytridiomycota	Monoblepharidomycetes	unidentified	unidentified	unidentified	Monoblepharidomycetes sp
OTU_445	1	0	0	0	0	0	0	2	1	0	0	0	4	0	0	Chytridiomycota	Chytridiomycetes	unidentified	unidentified	unidentified	Chytridiomycetes sp
OTU_446	0	0	0	3	1	0	0	0	0	0	0	0	0	0	0	unidentified	unidentified	unidentified	unidentified	unidentified	uncultured fungus
OTU_447	7	2	0	0	0	0	0	0	0	0	0	0	0	0	0	unidentified	unidentified	unidentified	unidentified	unidentified	uncultured fungus
OTU_448	1	0	1	1	0	0	0	1	0	1	0	0	1	0	0	Ascomycota	Dothideomycetes	Pleosporales	unidentified	unidentified	Pleosporales sp
OTU_449	0	1	0	0	2	1	0	0	0	1	0	0	0	0	0	unidentified	unidentified	unidentified	unidentified	unidentified	uncultured fungus
OTU_45	40	10	22	8	12	4	28	75	39	7	8	84	94	260	8	Ascomycota	unidentified	unidentified	unidentified	unidentified	Ascomycota sp
OTU_450	16	28	12	4	13	31	750	47	810	34	38	231	43	178	38	unidentified	unidentified	unidentified	unidentified	unidentified	uncultured fungus
OTU_451	2	0	0	2	0	0	0	0	0	0	0	0	0	0	1	unidentified	unidentified	unidentified	unidentified	unidentified	fungal sp KRP100
OTU_452	22	35	35	24	29	197	710	3825	575	1947	232	1303	3651	1230	447	Ascomycota	Dothideomycetes	Pleosporales	Montagnulaceae	unidentified	Montagnulaceae sp
OTU_453	1	4	0	0	1	0	0	0	0	0	0	0	0	0	0	Chytridiomycota	Chytridiomycetes	Rhizophlyctidales	Rhizophlyctidaceae	Rhizophlyctis	Rhizophlyctis rosea
OTU_454	0	1	0	0	0	0	0	0	0	0	0	0	0	0	0	Ascomycota	Sordariomycetes	Hypocreales	Nectriaceae	Fusarium	Fusarium sp BESC883c
OTU_455	200	91	54	368	37	3	3	6	3	4	3	3	3	2	3	Ascomycota	Sordariomycetes	Sordariales	Lasiosphaeriaceae	Schizothecium	Schizothecium sp
OTU_456	0	0	3	0	1	0	0	0	0	0	0	0	0	0	0	Ascomycota	Sordariomycetes	Hypocreales	Incertae sedis	Emericellopsis	Emericellopsis mirabilis
OTU_457	1	0	1	1	0	0	0	0	0	0	0	0	0	0	0	Ascomycota	Saccharomycetes	Saccharomycetales	Pichiaceae	Dekkera	Dekkera bruxellensis
OTU_458	1	0	0	3	0	0	0	0	0	0	0	0	0	0	1	Basidiomycota	unidentified	unidentified	unidentified	unidentified	Basidiomycota sp
OTU_459	2	2	1	1	0	0	0	0	0	0	1	0	0	0	0	Ascomycota	Dothideomycetes	Pleosporales	Incertae sedis	Phoma	Phoma paspali
OTU_46	21	402	7	48	6	2	5	3	0	3	5	19	3	25	5	Ascomycota	Sordariomycetes	Hypocreales	Nectriaceae	Fusarium	Fusarium oxysporum f sp vasinfectum
OTU_460	1	0	1	1	0	0	0	0	0	0	0	0	0	0	0	Ascomycota	Pezizomycetes	Pezizales	Pyronemataceae	unidentified	uncultured Pyronemataceae
OTU_461	12	5	10	0	0	2	0	0	2	1	2	2	0	4	0	Ascomycota	Eurotiomycetes	Chaetothyriales	unidentified	unidentified	Chaetothyriales sp
OTU_462	0	1	0	0	0	0	0	0	0	0	0	0	0	0	0	Ascomycota	Dothideomycetes	Dothideales	Dothioraceae	unidentified	Dothioraceae sp
OTU_463	2	1	1	0	0	0	0	0	0	0	0	0	0	0	0	Chytridiomycota	Monoblepharidomycetes	Monoblepharidales	unidentified	unidentified	uncultured Hyaloraphidium
OTU_464	0	0	0	4	0	0	0	0	0	0	0	0	0	0	0	Glomeromycota	unidentified	unidentified	unidentified	unidentified	uncultured glomeromycete
OTU_465	26	11	26	19	7	0	5	6	2	2	0	3	1	6	2	Ascomycota	Sordariomycetes	unidentified	unidentified	unidentified	Sordariomycetes sp
OTU_466	0	0	0	1	0	0	0	0	0	0	1	0	0	0	0	Ascomycota	Sordariomycetes	Hypocreales	Clavicipitaceae	Metarhizium	Metarhizium sp NHJ11870
OTU_467	0	3	0	0	0	0	0	0	0	0	0	1	0	0	0	Ascomycota	Dothideomycetes	unidentified	unidentified	unidentified	Dothideomycetes sp
OTU_468	3	0	0	0	0	0	0	0	0	0	0	0	0	0	0	Ascomycota	unidentified	unidentified	unidentified	unidentified	Ascomycota sp FL
OTU_469	0	2	0	0	0	0	0	3	0	0	0	1	1	0	0	Ascomycota	Eurotiomycetes	Chaetothyriales	Herpotrichiellaceae	Capronia	Capronia peltigerae
OTU_47	58	12	22	8	10	8	22	376	8	12	8	4	261	5	7	Ascomycota	Dothideomycetes	Pleosporales	unidentified	unidentified	Pleosporales sp
OTU_470	0	0	2	0	0	0	0	0	0	0	0	0	0	0	0	Ascomycota	Sordariomycetes	Diaporthales	Diaporthaceae	Phomopsis	Phomopsis sp SS
OTU_471	0	1	0	0	0	0	7	0	0	0	0	0	0	0	0	Ascomycota	Sordariomycetes	Hypocreales	Nectriaceae	Fusarium	Fusarium sp CBS 119875
OTU_472	0	1	0	0	1	0	0	0	0	0	0	0	0	0	0	Glomeromycota	unidentified	unidentified	unidentified	unidentified	uncultured Glomeromycota
OTU_473	0	3	0	0	0	0	0	0	0	0	0	0	0	0	0	Ascomycota	Sordariomycetes	Sordariales	Chaetomiaceae	Chaetomium	Chaetomium succineum
OTU_474	0	0	1	0	0	2	0	0	0	0	0	0	0	0	0	Glomeromycota	Glomeromycetes	Paraglomerales	unidentified	unidentified	uncultured Paraglomus
OTU_475	0	0	3	0	0	0	0	0	0	0	0	0	0	0	0	Ascomycota	Dothideomycetes	Pleosporales	Pleosporaceae	Pleospora	Pleospora herbarum
OTU_476	0	0	0	0	0	0	0	1	2	0	3	0	0	0	0	Ascomycota	unidentified	unidentified	unidentified	unidentified	Ascomycota sp
OTU_477	1	4	0	1	1	0	0	0	0	0	0	0	0	0	0	Ascomycota	Sordariomycetes	Sordariales	Lasiosphaeriaceae	Podospora	Podospora excentrica
OTU_478	85	34	40	16	29	24	8	25	10	9	1	2	1	1	3	Basidiomycota	Agaricomycetes	Agaricales	Bolbitiaceae	Conocybe	Conocybe apala
OTU_479	0	0	9	0	1	0	0	0	0	1	0	0	0	0	0	Ascomycota	Sordariomycetes	Sordariales	Chaetomiaceae	Corynascella	Corynascella inaequalis
OTU_48	390	91	123	59	83	25	108	51	69	48	73	133	29	30	9	unidentified	unidentified	unidentified	unidentified	unidentified	uncultured soil fungus
OTU_480	0	8	0	0	0	0	0	1	0	0	0	0	0	0	0	Ascomycota	Sordariomycetes	Hypocreales	Nectriaceae	Fusarium	Fusarium oxysporum f sp vasinfectum
OTU_481	0	0	2	0	0	0	0	0	0	0	0	0	0	0	0	Ascomycota	Sordariomycetes	Hypocreales	Cordycipitaceae	Lecanicillium	Lecanicillium sp ARSEF 2009
OTU_482	0	0	1	0	0	0	1	0	0	0	0	0	0	0	0	Ascomycota	Sordariomycetes	Coniochaetales	Coniochaetaceae	Lecythophora	Lecythophora fasciculata
OTU_483	0	0	2	0	0	0	0	0	0	0	0	0	0	0	0	Ascomycota	Sordariomycetes	Sordariales	Chaetomiaceae	Corynascella	Corynascella inaequalis
OTU_484	3	0	0	0	0	0	0	0	0	0	0	0	0	0	0	unidentified	unidentified	unidentified	unidentified	unidentified	uncultured fungus
OTU_485	1	3	0	0	0	1	0	0	0	1	0	0	0	0	0	Basidiomycota	unidentified	unidentified	unidentified	unidentified	Basidiomycota sp
OTU_486	46	22	24	34	40	32	235	739	240	129	68	506	75	135	42	Ascomycota	Sordariomycetes	Xylariales	Xylariaceae	Daldinia	Daldinia sp
OTU_487	2	0	0	2	0	0	0	1	0	0	0	0	0	0	0	Ascomycota	Sordariomycetes	Sordariales	Lasiosphaeriaceae	Schizothecium	Schizothecium sp 1900
OTU_488	4	0	0	0	0	0	0	0	0	0	0	0	0	0	0	Ascomycota	Eurotiomycetes	Eurotiales	Trichocomaceae	Penicillium	Penicillium sp
OTU_489	4	0	0	0	0	0	0	0	1	0	0	0	0	0	0	Ascomycota	Sordariomycetes	Hypocreales	unidentified	unidentified	Hypocreales sp
OTU_49	178	76	108	79	48	11	12	32	19	13	4	0	2	2	2	unidentified	unidentified	unidentified	unidentified	unidentified	fungal sp ARIZ L453
OTU_490	0	0	4	2	1	2	3	0	0	0	1	2	1	0	0	Ascomycota	unidentified	unidentified	unidentified	unidentified	uncultured Zalerion
OTU_491	6	0	0	0	0	0	0	0	0	0	0	0	0	0	0	Chytridiomycota	Chytridiomycetes	Rhizophlyctidales	Sonoraphlyctidaceae	Sonoraphlyctis	Sonoraphlyctis ranzonii
OTU_492	0	0	1	0	0	0	0	0	0	0	0	0	0	0	2	Chytridiomycota	Chytridiomycetes	Olpidiales	Olpidiaceae	Olpidium	Olpidium brassicae
OTU_493	0	0	2	0	0	0	0	0	0	0	0	0	0	0	0	Ascomycota	Dothideomycetes	Pleosporales	Pleosporaceae	Bipolaris	Bipolaris sp L14
OTU_494	0	0	0	0	0	0	0	0	0	0	0	0	1	0	1	Ascomycota	Dothideomycetes	Pleosporales	Sporormiaceae	unidentified	Sporormiaceae sp
OTU_495	0	0	0	1	0	0	0	0	0	1	0	0	0	0	0	Ascomycota	Sordariomycetes	Sordariales	Lasiosphaeriaceae	unidentified	Lasiosphaeriaceae sp
OTU_496	0	0	1	1	1	1	0	0	0	0	0	0	0	0	0	Basidiomycota	Tremellomycetes	Tremellales	Incertae sedis	Cryptococcus	Cryptococcus laurentii
OTU_497	0	0	0	0	0	9	1	0	0	0	6	0	0	1	1	Glomeromycota	Glomeromycetes	Glomerales	Glomeraceae	Rhizophagus	Rhizophagus sp
OTU_498	0	1	0	0	0	0	0	0	0	0	0	0	0	0	0	Ascomycota	Sordariomycetes	Hypocreales	Incertae sedis	Melanopsamma	Melanopsamma sp
OTU_499	2	0	1	0	0	0	0	0	0	0	0	0	0	0	0	unidentified	unidentified	unidentified	unidentified	unidentified	uncultured fungus
OTU_5	6083	2312	5451	1542	1619	1030	921	726	897	596	465	1284	676	2105	447	Basidiomycota	Agaricomycetes	Sebacinales	Sebacinaceae	unidentified	Sebacinaceae sp
OTU_50	354	110	82	65	39	29	44	55	60	55	12	6	4	2	7	Ascomycota	Leotiomycetes	Helotiales	Hyaloscyphaceae	unidentified	Hyaloscyphaceae sp
OTU_500	3	20	0	0	0	0	1	0	0	0	0	1	0	0	1	Ascomycota	Sordariomycetes	Sordariales	Chaetomiaceae	Humicola	Humicola nigrescens
OTU_501	25	101	8	2	58	11	3	6	6	6	832	66	12	11	42	Ascomycota	Dothideomycetes	unidentified	unidentified	unidentified	Dothideomycetes sp
OTU_502	0	0	0	0	0	0	1	0	0	0	0	0	4	0	0	Ascomycota	Leotiomycetes	Helotiales	Incertae sedis	Xylogone	Xylogone sphaerospora
OTU_503	11	6	8	3	7	52	143	652	145	188	63	297	614	297	93	unidentified	unidentified	unidentified	unidentified	unidentified	uncultured fungus
OTU_504	0	0	0	0	0	0	0	0	0	0	0	0	1	1	1	unidentified	unidentified	unidentified	unidentified	unidentified	uncultured fungus
OTU_505	0	0	0	0	2	0	0	0	0	0	0	0	0	0	0	Ascomycota	Sordariomycetes	Sordariales	Chaetomiaceae	Corynascella	Corynascella inaequalis
OTU_506	0	0	0	0	5	0	0	1	0	0	0	0	0	0	0	Ascomycota	Eurotiomycetes	Eurotiales	Trichocomaceae	Penicillium	Penicillium simplicissimum
OTU_507	0	0	0	0	0	2	0	0	0	0	0	0	0	0	0	Ascomycota	Dothideomycetes	Capnodiales	Davidiellaceae	Cladosporium	Cladosporium sp 234B
OTU_508	0	0	0	0	0	0	0	0	3	0	0	0	0	1	0	Ascomycota	Sordariomycetes	Hypocreales	Incertae sedis	Emericellopsis	Emericellopsis sp VN1
OTU_509	0	1	1	1	0	0	0	0	0	0	0	0	0	0	0	Ascomycota	Dothideomycetes	Pleosporales	unidentified	unidentified	Pleosporales sp
OTU_51	196	235	5	51	16	16	14	12	13	29	34	22	4	14	5	Ascomycota	Leotiomycetes	Helotiales	unidentified	unidentified	uncultured Helotiales
OTU_510	0	0	0	1	0	0	0	0	0	0	0	0	0	0	0	Ascomycota	Sordariomycetes	Coniochaetales	Coniochaetaceae	Lecythophora	Lecythophora sp
OTU_511	33	6	32	10	11	2	9	0	4	1	0	4	1	8	3	Basidiomycota	Agaricomycetes	Agaricales	Agaricaceae	unidentified	Agaricaceae sp
OTU_512	27	11	25	23	2	6	7	0	3	3	1	3	1	0	0	Ascomycota	Sordariomycetes	Hypocreales	Nectriaceae	Fusarium	Fusarium oxysporum f sp vasinfectum
OTU_513	0	2	0	0	0	0	0	0	0	0	0	0	0	0	0	Ascomycota	Sordariomycetes	Hypocreales	Nectriaceae	Fusarium	Fusarium oxysporum f sp vasinfectum
OTU_514	0	0	0	3	0	0	0	0	0	0	0	0	0	0	0	Ascomycota	Dothideomycetes	Pleosporales	unidentified	unidentified	Pleosporales sp
OTU_515	0	0	0	0	0	0	0	2	0	0	0	0	0	0	0	Ascomycota	Dothideomycetes	Pleosporales	Pleosporaceae	Ulocladium	Ulocladium sp H1F2
OTU_516	0	0	0	0	0	0	0	0	2	0	0	0	0	0	0	Ascomycota	Sordariomycetes	Hypocreales	Incertae sedis	Myrothecium	Myrothecium sp HZ
OTU_517	1	0	3	0	0	0	0	0	0	0	0	0	0	0	0	Ascomycota	Dothideomycetes	Capnodiales	Teratosphaeriaceae	Devriesia	Devriesia sp
OTU_518	0	0	0	0	1	0	0	0	0	1	0	0	0	0	0	Ascomycota	Sordariomycetes	unidentified	unidentified	unidentified	uncultured Myrmecridium
OTU_519	6	6	3	6	7	464	260	290	132	568	497	284	293	135	621	Chytridiomycota	unidentified	unidentified	unidentified	unidentified	Chytridiomycota sp
OTU_52	25	0	0	11	9	6	22	8	3	3	47	191	129	63	2	Ascomycota	Eurotiomycetes	Eurotiales	Trichocomaceae	Eupenicillium	Eupenicillium shearii
OTU_520	6	0	0	0	0	0	0	0	0	0	0	0	0	0	0	Basidiomycota	Microbotryomycetes	Sporidiobolales	Incertae sedis	Rhodotorula	Rhodotorula vanillica
OTU_521	0	2	0	0	0	0	0	0	0	0	0	0	0	0	0	Ascomycota	unidentified	unidentified	unidentified	unidentified	uncultured Ascomycota
OTU_522	2	2	2	2	0	3	2	2	5	2	4	2	2	0	2	Chytridiomycota	Chytridiomycetes	Rhizophlyctidales	Rhizophlyctidaceae	Rhizophlyctis	Rhizophlyctis rosea
OTU_523	5	2	2	0	0	0	0	1	0	0	0	0	0	0	0	Ascomycota	Sordariomycetes	Hypocreales	Incertae sedis	Emericellopsis	Emericellopsis mirabilis
OTU_524	1	0	0	0	0	0	1	0	2	0	0	0	1	0	0	Ascomycota	Sordariomycetes	Sordariales	Chaetomiaceae	Thielavia	Thielavia sp 1863
OTU_525	0	2	0	1	0	3	15	65	14	15	4	32	74	48	6	Ascomycota	Sordariomycetes	Sordariales	unidentified	unidentified	Sordariales sp
OTU_526	0	1	0	0	0	0	0	0	0	1	0	0	0	0	0	Ascomycota	Sordariomycetes	Xylariales	Xylariaceae	Podosordaria	Podosordaria tulasnei
OTU_527	1	0	0	1	1	0	0	0	0	0	0	0	0	0	0	Zygomycota	Incertae sedis	Mortierellales	unidentified	unidentified	Mortierellales sp
OTU_528	0	0	0	0	1	0	0	1	0	0	0	0	0	0	0	Ascomycota	unidentified	unidentified	unidentified	unidentified	uncultured Ascomycota
OTU_529	6	0	3	2	1	0	1	1	0	1	0	2	0	3	0	Chytridiomycota	Chytridiomycetes	Rhizophlyctidales	Rhizophlyctidaceae	Rhizophlyctis	Rhizophlyctis rosea
OTU_53	145	91	94	37	54	6	10	6	1	14	5	0	2	4	4	Chytridiomycota	unidentified	unidentified	unidentified	unidentified	Chytridiomycota sp
OTU_530	1	7	1	0	3	0	0	0	0	0	1	0	0	0	0	Ascomycota	Incertae sedis	Incertae sedis	Incertae sedis	Cordana	Cordana sp HRM
OTU_531	72	187	178	254	240	1	3	5	4	3	4	5	7	0	14	Ascomycota	Sordariomycetes	Hypocreales	Incertae sedis	Myrothecium	Myrothecium sp
OTU_532	5	0	2	0	0	0	0	0	0	0	0	0	0	0	0	Basidiomycota	unidentified	unidentified	unidentified	unidentified	uncultured Basidiomycota
OTU_533	1	0	0	0	0	0	0	0	0	0	0	0	1	0	0	Basidiomycota	Tremellomycetes	Tremellales	Incertae sedis	Cryptococcus	Cryptococcus aff taibaiensis IMUFRJ 51982
OTU_534	0	0	0	2	0	0	0	0	0	0	0	0	0	0	0	Ascomycota	Sordariomycetes	Sordariales	Chaetomiaceae	Chaetomium	Chaetomium erectum
OTU_535	0	0	0	0	4	0	0	0	0	0	0	0	0	0	0	Ascomycota	unidentified	unidentified	unidentified	unidentified	Ascomycota sp
OTU_536	0	0	0	0	0	2	2	0	0	1	1	0	2	1	1	unidentified	unidentified	unidentified	unidentified	unidentified	uncultured fungus
OTU_537	0	0	2	1	0	0	5	0	0	1	2	67	0	0	2	Ascomycota	Sordariomycetes	Sordariales	unidentified	unidentified	Sordariales sp
OTU_538	0	0	0	0	2	0	0	0	0	0	0	0	0	0	0	unidentified	unidentified	unidentified	unidentified	unidentified	uncultured fungus
OTU_539	3	20	4	5	5	1	0	0	0	0	0	5	0	0	0	Chytridiomycota	Chytridiomycetes	Rhizophlyctidales	Rhizophlyctidaceae	Rhizophlyctis	Rhizophlyctis sp
OTU_54	183	26	69	37	52	16	7	8	8	6	17	28	18	13	6	Ascomycota	Sordariomycetes	Hypocreales	Hypocreaceae	Trichoderma	Trichoderma velutinum
OTU_540	0	0	0	0	0	0	0	1	7	0	1	0	0	0	1	Ascomycota	Sordariomycetes	Coniochaetales	Coniochaetaceae	Lecythophora	Lecythophora sp
OTU_541	87	15	40	18	23	2	2	11	4	0	0	0	3	0	0	Ascomycota	Sordariomycetes	Hypocreales	Nectriaceae	Fusarium	Fusarium oxysporum f sp vasinfectum
OTU_543	4	0	1	0	0	0	0	1	0	0	0	0	0	0	0	unidentified	unidentified	unidentified	unidentified	unidentified	uncultured fungus
OTU_544	16	22	1	1	10	3	697	12	11	33	2	92	10	47	9	unidentified	unidentified	unidentified	unidentified	unidentified	Fungi sp
OTU_545	0	0	0	0	0	0	0	0	0	0	1	0	1	0	0	Zygomycota	Incertae sedis	Mortierellales	Mortierellaceae	Mortierella	Mortierella sarnyensis
OTU_546	0	0	0	0	0	0	0	1	0	0	2	0	1	0	0	Ascomycota	Sordariomycetes	Hypocreales	Bionectriaceae	Bionectria	Bionectria ochroleuca
OTU_547	0	0	0	0	2	4	0	2	2	0	1	1	0	0	0	Ascomycota	Dothideomycetes	Pleosporales	Venturiaceae	unidentified	Venturiaceae sp
OTU_548	0	0	0	0	1	0	0	2	0	0	0	0	0	0	0	Basidiomycota	Agaricomycetes	Agaricales	Agaricaceae	unidentified	Agaricaceae sp
OTU_549	0	0	0	0	2	0	0	0	0	0	0	0	0	0	0	Chytridiomycota	Chytridiomycetes	Rhizophlyctidales	Rhizophlyctidaceae	Rhizophlyctis	Rhizophlyctis rosea
OTU_55	223	174	94	67	140	31	63	11	20	25	9	19	9	4	10	Ascomycota	Sordariomycetes	Hypocreales	unidentified	unidentified	Hypocreales sp
OTU_550	0	1	0	1	0	10	7	9	3	12	13	11	5	4	15	Basidiomycota	Agaricomycetes	Cantharellales	Incertae sedis	Minimedusa	Minimedusa sp
OTU_551	17	13	2	16	5	30	155	118	44	95	45	149	46	50	33	Ascomycota	Sordariomycetes	Sordariales	Chaetomiaceae	Corynascella	Corynascella inaequalis
OTU_552	0	2	0	0	0	0	0	0	0	2	2	0	0	0	3	Basidiomycota	Microbotryomycetes	Microbotryales	unidentified	unidentified	Microbotryales sp
OTU_553	1	3	1	0	1	0	0	0	0	1	0	0	0	0	0	Ascomycota	Dothideomycetes	Pleosporales	unidentified	unidentified	Pleosporales sp
OTU_554	0	0	0	0	0	0	0	1	3	0	0	0	0	1	0	Basidiomycota	Agaricomycetes	Agaricales	Entolomataceae	Entoloma	Entoloma perumbilicatum
OTU_555	0	0	0	0	0	0	2	0	0	0	0	0	0	0	1	Glomeromycota	Glomeromycetes	Diversisporales	Acaulosporaceae	Entrophospora	Entrophospora sp
OTU_56	170	40	95	57	39	10	9	16	18	21	5	8	9	16	5	Ascomycota	Lecanoromycetes	unidentified	unidentified	unidentified	Lecanoromycetes sp
OTU_57	91	144	93	31	32	12	8	7	13	16	4	1	4	1	4	Ascomycota	Dothideomycetes	Pleosporales	Pleosporaceae	Alternaria	Alternaria japonica
OTU_58	74	62	32	155	31	5	28	13	7	6	10	13	11	6	4	Ascomycota	Eurotiomycetes	Chaetothyriales	unidentified	unidentified	Chaetothyriales sp
OTU_59	9	3	0	465	24	2	0	6	4	3	5	4	4	0	7	Ascomycota	Sordariomycetes	Hypocreales	Nectriaceae	Fusarium	Fusarium oxysporum f sp vasinfectum
OTU_6	93	62	53	54	50	137	1035	1758	11763	268	153	344	1313	3206	1043	Ascomycota	Eurotiomycetes	Eurotiales	unidentified	unidentified	Eurotiales sp
OTU_60	0	1	1	431	12	1	3	2	1	5	4	2	4	7	5	Ascomycota	Sordariomycetes	Coniochaetales	Coniochaetaceae	Coniochaeta	Lecythophora sp C52
OTU_61	0	1	1	1	3	4	5	2	1	2	456	1	2	0	3	Ascomycota	Sordariomycetes	Hypocreales	Incertae sedis	Emericellopsis	Emericellopsis mirabilis
OTU_62	379	3	144	4	3	8	2	5	23	1	87	5	6	36	4	Ascomycota	Dothideomycetes	Pleosporales	unidentified	unidentified	Pleosporales sp
OTU_63	4	197	10	25	67	1	6	4	4	4	6	6	4	8	1	Ascomycota	Sordariomycetes	Hypocreales	Nectriaceae	Fusicolla	Fusicolla violacea
OTU_64	453	314	219	92	133	32	32	34	65	22	20	9	6	9	9	unidentified	unidentified	unidentified	unidentified	unidentified	Fungi sp
OTU_65	173	113	496	57	12	15	17	17	21	12	31	28	26	25	14	Ascomycota	Dothideomycetes	Pleosporales	Incertae sedis	Pyrenochaeta	Pyrenochaeta sp
OTU_66	47	56	54	40	19	17	38	23	30	17	2	1	2	3	4	Ascomycota	Sordariomycetes	Sordariales	Chaetomiaceae	Chaetomium	Chaetomium sp T6
OTU_67	0	23	2	2	5	4	287	10	104	1	4	151	1	23	4	Basidiomycota	Microbotryomycetes	Microbotryales	unidentified	unidentified	Microbotryales sp
OTU_68	9	774	2	6	2	3	1	5	5	5	4	6	6	1	6	Basidiomycota	Agaricomycetes	Agaricales	Agaricaceae	Calvatia	Calvatia cyathiformis
OTU_69	118	139	166	98	16	29	34	14	33	34	34	22	28	28	21	Ascomycota	Sordariomycetes	Hypocreales	Nectriaceae	Gibberella	Gibberella intricans
OTU_7	2161	242	379	173	5950	84	71	135	122	110	211	124	108	395	66	Ascomycota	Eurotiomycetes	Chaetothyriales	Incertae sedis	Coniosporium	Coniosporium sp
OTU_70	49	89	59	48	41	7	5	11	12	14	2	0	3	1	1	Ascomycota	Eurotiomycetes	Onygenales	unidentified	unidentified	Onygenales sp
OTU_71	113	50	146	47	37	39	57	41	32	39	8	5	18	9	10	Ascomycota	Sordariomycetes	Sordariales	Chaetomiaceae	Corynascella	Corynascella inaequalis
OTU_72	157	83	79	32	60	18	20	35	36	17	1	0	1	1	2	Ascomycota	Dothideomycetes	Pleosporales	Lophiostomataceae	Lophiostoma	Lophiostoma sp
OTU_73	53	18	53	39	125	97	66	48	41	20	13	17	44	7	6	Ascomycota	Sordariomycetes	Hypocreales	Nectriaceae	Fusarium	Fusarium sp CBS 119875
OTU_74	8	62	27	75	35	4	0	10	16	2	3	2	0	1	0	unidentified	unidentified	unidentified	unidentified	unidentified	Fungi sp
OTU_75	16	19	10	277	13	5	7	13	8	3	1	26	5	5	2	Ascomycota	Sordariomycetes	Hypocreales	Nectriaceae	Fusarium	Fusarium oxysporum f sp vasinfectum
OTU_76	76	98	33	27	40	29	46	76	46	18	4	3	2	0	2	unidentified	unidentified	unidentified	unidentified	unidentified	Fungi sp
OTU_77	1	5	1	2	3	3	0	2	25	4	2	8	2	333	2	Ascomycota	Sordariomycetes	Hypocreales	Incertae sedis	Emericellopsis	Emericellopsis mirabilis
OTU_78	68	112	30	21	26	54	32	72	64	37	23	22	7	6	5	Ascomycota	Sordariomycetes	Incertae sedis	Glomerellaceae	Colletotrichum	Colletotrichum echinochloae
OTU_79	64	109	14	40	20	33	60	10	93	20	3	0	3	1	3	Basidiomycota	Tremellomycetes	unidentified	unidentified	unidentified	Tremellomycetes sp
OTU_8	1457	1403	2313	581	669	412	420	321	577	229	210	84	75	260	102	Ascomycota	Sordariomycetes	Sordariales	Lasiosphaeriaceae	Podospora	Podospora sp SS
OTU_80	207	211	198	62	73	19	11	2	12	9	5	1	4	3	4	Basidiomycota	Agaricomycetes	Cantharellales	Ceratobasidiaceae	Ceratobasidium	Ceratobasidium sp AG
OTU_81	35	126	34	56	49	15	23	19	12	18	2	0	2	2	1	Ascomycota	Sordariomycetes	Sordariales	Chaetomiaceae	Chaetomium	Chaetomium globosum
OTU_82	89	46	50	24	44	12	4	8	8	4	5	0	2	2	1	Ascomycota	Sordariomycetes	Hypocreales	Incertae sedis	Acremonium	Acremonium sp
OTU_83	34	66	69	23	17	9	11	14	24	3	3	0	22	1	2	Basidiomycota	Agaricomycetes	Boletales	Sclerodermataceae	Pisolithus	Pisolithus sp
OTU_84	31	68	65	8	28	33	19	31	40	14	2	0	6	1	3	Ascomycota	Sordariomycetes	Hypocreales	Incertae sedis	Emericellopsis	Emericellopsis mirabilis
OTU_85	6	0	1	3	2	19	180	6	218	7	77	20	3	23	4	Ascomycota	Sordariomycetes	unidentified	unidentified	unidentified	Sordariomycetes sp
OTU_86	24	25	50	26	15	9	8	10	13	5	8	16	13	11	7	unidentified	unidentified	unidentified	unidentified	unidentified	uncultured fungus
OTU_87	14	7	1	1	4	1	1	5	11	211	1	0	2	0	3	Ascomycota	Dothideomycetes	Pleosporales	unidentified	unidentified	Pleosporales sp
OTU_88	1	0	0	1	8	18	1	0	43	4	21	30	4	105	2	Ascomycota	Sordariomycetes	Hypocreales	Nectriaceae	Fusarium	Fusarium sp CBS 119875
OTU_89	36	75	69	16	23	11	12	14	26	8	0	0	3	1	0	Ascomycota	Sordariomycetes	Sordariales	Lasiosphaeriaceae	Cladorrhinum	Cladorrhinum samala
OTU_9	646	1024	909	1681	282	74	347	954	416	141	153	25	776	179	103	Ascomycota	Sordariomycetes	Hypocreales	Incertae sedis	Acremonium	Acremonium dichromosporum
OTU_90	2	80	26	3	19	175	66	7	7	8	3	2	1	2	1	Ascomycota	Sordariomycetes	Xylariales	Incertae sedis	Microdochium	Microdochium bolleyi
OTU_91	115	107	57	23	5	0	1	8	7	4	2	0	3	0	2	unidentified	unidentified	unidentified	unidentified	unidentified	uncultured ectomycorrhizal fungus
OTU_92	0	1	1	0	185	0	1	3	0	0	0	1	2	4	1	Ascomycota	Sordariomycetes	Sordariales	Chaetomiaceae	Thielavia	Thielavia sp ASR
OTU_93	76	38	61	25	52	7	11	4	17	7	3	0	2	1	1	Ascomycota	Leotiomycetes	Helotiales	Incertae sedis	Xylogone	Xylogone ganodermophthora
OTU_94	21	159	80	16	36	5	13	10	7	2	0	2	1	0	0	Ascomycota	Sordariomycetes	Sordariales	Chaetomiaceae	Chaetomium	Chaetomium globosum
OTU_95	63	53	20	28	11	5	16	12	12	4	0	5	3	2	1	Ascomycota	Sordariomycetes	Sordariales	Chaetomiaceae	Chaetomium	Chaetomium sp T6
OTU_96	57	46	38	15	27	1	4	0	2	1	0	2	1	0	0	unidentified	unidentified	unidentified	unidentified	unidentified	fungal sp KRP24
OTU_97	2	150	31	2	3	2	2	4	1	2	3	1	4	0	2	Ascomycota	Eurotiomycetes	Eurotiales	Trichocomaceae	Penicillium	Penicillium chrysogenum
OTU_98	1	22	1	2	0	1	4	2	10	3	3	2	204	188	3	Ascomycota	Sordariomycetes	Incertae sedis	Plectosphaerellaceae	Plectosphaerella	Plectosphaerella sp FPGLXJ03
OTU_99	1	11	5	1	2	1	7	4	3	3	41	12	11	89	6	Ascomycota	Sordariomycetes	Sordariales	Chaetomiaceae	Chaetomium	Chaetomium globosum
